# Supplementary material for: RNA-seq and metabolomic analyses of beneficial plant phenol biochemical pathways in red alder
Source: Front Plant Sci. 2024 Nov 7;15:1349635. doi: 10.3389/fpls.2024.1349635 (PMC11578710; doi:10.3389/fpls.2024.1349635)
Supplement: Supplementary file 1 [file Table1.xlsx]

## Sheet: Metatable
Supplemental Data Set: Metatable of red alder tissue extract UPLC/EIMS analyses
name	fold	tstat	pvalue	anova	mzmed	mzmin	mzmax	rtmed	rtmin	rtmax	npeaks	isotopes	adduct	pcgroup	LATEFALLBUDS-1_1	LATEFALLBUDS-1_2	LATEFALLBUDS-2_1	LATEFALLBUDS-2_2	LATEFALLBUDS-3_1	LATEFALLBUDS-3_2	LATEFALLLEAF-1_1	LATEFALLLEAF-1_2	LATEFALLLEAF-2_1	LATEFALLLEAF-2_2	LATEFALLLEAF-3_1	LATEFALLLEAF-3_2	LATEFALLNODULES-1_1	LATEFALLNODULES-1_2	LATEFALLNODULES-2_1	LATEFALLNODULES-2_2	LATEFALLNODULES-3_1	LATEFALLNODULES-3_2	LATEFALLROOT-1_1	LATEFALLROOT-1_2	LATEFALLROOT-2_1	LATEFALLROOT-2_2	LATEFALLROOT-3_1	LATEFALLROOT-3_2	LATEFALLSTEM-1_1	LATEFALLSTEM-1_2	LATEFALLSTEM-2_1	LATEFALLSTEM-2_2	LATEFALLSTEM-3_1	LATEFALLSTEM-3_2	MIDSUMMERBUDS-1_1	MIDSUMMERBUDS-1_2	MIDSUMMERBUDS-2_1	MIDSUMMERBUDS-2_2	MIDSUMMERBUDS-3_1
M101T1732	4.25888	-2.07465	0.0788497	0.16001	100.933	100.932	100.934	1732.34	1723.82	1738.17	147			146	0.00430944	0.161326	0.312009	0.330351	0.440023	0.0886127	0.00290955	0.00334457	0.0039595	0.134075	0.00522662	0.121961	0.19633	0.130967	0.220088	0.00129153	0.00442099	0.183416	0.218246	0.287374	0.121849	0.225795	0.13996	0.0956893	0.00397603	0.00763113	0.102558	0.186661	0.00459159	0.245444	0.109976	0.0216823	0.170735	0.320738	0.16721
M111T299	1.22318	-1.11672	0.290582	3.76187e-09	111.008	111.008	111.009	299.302	294.263	302.153	53			93	0.0680226	0.081199	0.0902749	0.103384	0.0923548	0.0874437	0.0727603	0.077052	0.0742949	0.041386	0.0730682	0.0638245	0.0189722	0.0182674	0.036298	0.0303726	0.0382348	0.047452	0.027526	0.0257327	0.0147787	0.0134359	0.0168995	0.0144823	0.0846201	0.0851775	0.0600817	0.0851145	0.0777379	0.0820895	0.0810099	0.0906718	0.147352	0.114704	0.122668
M111T213	1.0131	0.0434107	0.966496	0.000215137	111.008	111.008	111.009	212.85	209.127	222.804	11			155	0.02233	0.0220331	0.0319548	0.030525	0.0323062	0.0301077	0.0217645	0.0421219	0.0183702	0.0288239	0.0126963	0.0261763	0.0048631	0.00273597	0.010621	0.00572827	0.0144551	0.00978845	0.00357097	0.00431576	0.00206199	0.00266737	0.00302772	0.00253866	0.0142983	0.0161794	0.0123593	0.0105116	0.012744	0.0138171	0.0251828	0.0178208	0.00266341	0.0298345	0.060718
M113T100	1.9415	2.33062	0.0571056	3.62013e-09	112.985	112.985	112.985	99.8805	98.901	100.546	10			221	0.0144258	0.0164799	0.016118	0.0216132	0.0157112	0.0211598	0.0189449	0.029856	0.0244166	0.0427302	0.0247972	0.0445347	0.0150845	0.0269213	0.0475737	0.0475752	0.0484432	0.0430615	0.0297229	0.036305	0.0285723	0.031612	0.0252727	0.023809	0.0177108	0.0193314	0.0142233	0.0214703	0.0174835	0.0195743	0.0114878	0.00941395	0.0122405	0.010086	0.0123827
M115T156	3.07914	6.42959	0.000634849	2.88012e-12	115.003	115.002	115.004	155.86	154.639	157.015	65		[M-H-H20]- 134.022	48	0.0340044	0.0485338	0.0428955	0.0471261	0.0461448	0.0421656	0.100099	0.100224	0.118804	0.135849	0.146393	0.145594	0.0310544	0.0315147	0.0294654	0.0233971	0.0260271	0.0280377	0.036056	0.0318529	0.0415129	0.0369928	0.0322781	0.0144259	0.0402015	0.037886	0.0348455	0.0465707	0.0381295	0.0410302	0.0559117	0.0647463	0.0568204	0.0590407	0.05636
M117T1753	1.56992	-1.91967	0.0903395	0.0686383	116.928	116.928	116.928	1753.33	1751.79	1753.84	3			118	0.00104706	0.000598641	0.00119468	0.00139397	0.00143677	0.00137873	0.000841601	0.000500732	0.000468549	0.000968739	0.000735886	0.000892841	0.000619788	0.000721517	0.000943559	0.000660781	0.000572669	0.000407616	0.000554997	0.00124397	0.000859184	0.00115612	0.000806611	0.000507044	0.000700256	0.000835715	0.000579496	0.0011703	0.000497378	0.00137674	0.00122067	0.000757966	0.00119509	0.000842215	0.000771473
M125T917	1.27306	1.39727	0.196433	4.14333e-12	125.024	125.024	125.024	916.682	913.4	918.335	4			253	0.000595165	0.00102641	0.000386623	0.000829575	0.000445788	0.000648136	0.000863853	0.000779064	0.000650351	0.000587823	0.000635525	0.000804839	0.000388781	0.000424127	0.00148138	0.00153151	0.0013318	0.00158794	0.00067894	0.000546996	0.000374179	0.000510844	0.000358824	0.00038498	0.000790317	0.000686401	0.000514277	0.000675297	0.000668184	0.000960456	0.000898037	0.00164173	0.00130406	0.00107731	0.000719253
M129T99	1.37161	1.0683	0.32407	6.57423e-17	128.959	128.958	128.96	99.4225	97.819	100.533	16			427	0.0138596	0.0164225	0.0165999	0.0202941	0.0167646	0.0109271	0.0247552	0.0303777	0.0127062	0.0150136	0.0166505	0.0153935	0.0152588	0.0169233	0.00834313	0.00726614	0.00464863	0.00458394	0.0124203	0.0150521	0.0207519	0.0220051	0.0214202	0.0181582	0.0212092	0.0183821	0.0153681	0.0210499	0.0183148	0.0198455	0.0209541	0.0117487	0.0152755	0.0131098	0.0171038
M131T668	4.16808	6.2778	0.00130176	3.94818e-08	131.035	131.034	131.035	668.004	667.782	668.066	3			8	0.00204005	0.0028337	0.00202246	0.00211589	0.00191233	0.00180712	0.00536698	0.00449087	0.00870761	0.00966539	0.0126616	0.00910953	0.00177938	0.00232322	0.00196507	0.00233438	0.00145192	0.00215073	0.00239914	0.00228117	0.00156267	0.00210867	0.00209272	0.00174875	0.00212979	0.00228601	0.00148476	0.00258642	0.00205705	0.00291987	0.00269555	0.0039266	0.00231527	0.00292468	0.00182531
M131T106	3.05559	-6.50933	0.000441942	5.90663e-32	131.046	131.045	131.046	106.398	106.345	106.758	4			233	0.00651572	0.00823223	0.00556096	0.00733678	0.00460146	0.0045632	0.00201495	0.00185124	0.00141837	0.00175625	0.00186589	0.00181638	0.00114275	0.00169972	0.00469846	0.00514294	0.00678591	0.00851431	0.00185701	0.00214096	0.00227098	0.00267707	0.0019362	0.00159347	0.00147157	0.00147757	0.00112764	0.00182075	0.00133344	0.00156027	0.00332086	0.00420361	0.00176945	0.00198842	0.00191147
M131T117	121.889	-9.29152	0.000239783	1.45616e-19	131.082	131.082	131.083	116.503	115.378	117.092	54			308	0.0293518	0.0360889	0.0363442	0.0400788	0.0324115	0.0319437	0.000539335	0.000533605	3.76412e-05	0.00011465	1.93111e-05	0.000155133	0.0492057	0.0716376	0.0602903	0.0720626	0.0301851	0.0484552	0.0591639	0.0696614	0.0685982	0.0798117	0.0519173	0.0478972	0.0459143	0.0419832	0.0346683	0.0456819	0.0360332	0.036354	0.00412035	0.0045847	0.00362336	0.00538959	0.00208986
M131T102	80.0252	-8.84476	0.000301788	6.47746e-15	131.082	131.082	131.083	102.234	101.018	103.229	4		[M-H-COCH2]- 174.109	117	0.012397	0.0165913	0.0174284	0.0172174	0.015274	0.0123947	0.000347585	0.000285262	7.53718e-05	0.000177448	3.94883e-05	3.2216e-05	0.00116176	0.00137728	0.000984208	0.00156409	0.000825337	0.000832394	0.00528796	0.00551236	0.00466313	0.00502755	0.00279043	0.00242603	0.0102803	0.00883881	0.00820135	0.00904705	0.0124485	0.00957745	0.0289101	0.0342581	0.0230221	0.0264391	0.0190561
M132T110	2.22765	-4.48065	0.00117856	3.3919e-61	132.03	132.029	132.031	109.863	108.453	110.691	24			89	0.0467757	0.0626101	0.0441983	0.0581773	0.0414329	0.0462898	0.0224625	0.0277289	0.0136423	0.0173635	0.0179545	0.018385	0.0195418	0.0222939	0.0177332	0.0185218	0.0159393	0.0181228	0.0293905	0.0414455	0.0312734	0.0347836	0.030406	0.0282417	0.0267977	0.0288078	0.0247193	0.0323941	0.0314196	0.0327845	0.0137347	0.01528	0.0142586	0.0136622	0.00936509
M133T156	3.24183	5.12916	0.00250323	1.78572e-17	133.014	133.013	133.014	155.953	153.179	156.637	94		[M-H]- 134.022	48	0.132474	0.153837	0.159446	0.182783	0.153142	0.156818	0.32566	0.387688	0.392728	0.534342	0.581149	0.642519	0.0986563	0.0870342	0.0983452	0.0939421	0.0880711	0.0803989	0.103178	0.0568881	0.113092	0.12489	0.114615	0.101268	0.151192	0.110873	0.101542	0.129977	0.121937	0.122988	0.199672	0.204963	0.199559	0.195517	0.204763
M135T122	9.05915	6.32012	0.0013359	4.92634e-20	135.029	135.029	135.029	121.976	121.454	122.243	10			95	0.00300333	0.00230163	0.00229124	0.00345565	0.00193978	0.00236428	0.0154056	0.0159596	0.0215243	0.0281571	0.0235876	0.0261049	0.00678148	0.005188	0.00178219	0.00180815	0.000511729	0.000689717	0.00105335	0.000961129	0.000690409	0.00122603	0.000924404	0.000806409	0.0013117	0.00118724	0.00130934	0.00171888	0.00163333	0.00136184	0.00600148	0.00590066	0.00415482	0.00381544	0.00911308
M137T614	1.23087	1.1767	0.273623	4.50318e-24	137.024	137.023	137.024	613.507	613.457	613.675	4			208	0.00484242	0.00682529	0.00554024	0.00502032	0.00639802	0.00531082	0.00386039	0.00351584	0.00755942	0.00804627	0.00919237	0.00741449	0.00257291	0.00288403	0.00448179	0.00474269	0.00627595	0.00723562	0.00276257	0.00223531	0.00149395	0.00174878	0.00162128	0.00138971	0.0035121	0.00266771	0.00309894	0.00314098	0.00346389	0.00319966	0.0580068	0.0658507	0.0564368	0.048666	0.0643655
M137T403	1.11788	0.6782	0.518893	1.97017e-16	137.024	137.023	137.024	403.038	402.632	403.679	6			228	0.00919103	0.0119779	0.00776285	0.0087591	0.00725835	0.00744504	0.00913685	0.00956575	0.00867717	0.0093616	0.00980073	0.00552602	0.0028746	0.00316009	0.0043395	0.00454537	0.00408935	0.00489613	0.0061919	0.00419234	0.00276281	0.00261121	0.00438901	0.00288096	0.00406348	0.00356742	0.00387651	0.00463443	0.00533005	0.00482239	0.0371341	0.0488044	0.0363962	0.0359274	0.0580212
M137T642	1.18261	-1.25113	0.243521	2.03779e-53	137.024	137.024	137.024	642.209	640.828	643.255	5			230	0.00177863	0.00302966	0.00183989	0.00239459	0.00188927	0.00198398	0.00150562	0.00171103	0.00108506	0.00153114	0.00211622	0.00184381	0.00221864	0.00280891	0.00169209	0.00238956	0.00138044	0.00175071	0.00252716	0.00273488	0.00161725	0.00208058	0.00190114	0.00135956	0.00274257	0.00156676	0.00187521	0.00173194	0.00247269	0.00187522	0.00332649	0.00432941	0.00289205	0.00378138	0.00351836
M137T719	1.41216	-2.73292	0.0213571	4.02846e-24	137.024	137.024	137.024	719.464	719.106	719.657	3			71	0.00346108	0.00455688	0.00317652	0.00399682	0.00305698	0.00311487	0.00191857	0.0018912	0.00207935	0.00261735	0.00286019	0.0024607	0.00163296	0.00168735	0.00169499	0.0023035	0.00120938	0.0015059	0.00190973	0.00146818	0.00120077	0.00136673	0.00104091	0.000976975	0.00442271	0.00323503	0.00344287	0.00436496	0.00437727	0.00417064	0.0268795	0.0309685	0.0210274	0.0261208	0.0349249
M145T1733	2.82473	-2.06401	0.0667807	0.00477626	144.923	144.922	144.924	1733.06	1725.07	1736.51	130			400	0.204689	0.0696614	0.184988	0.138786	0.328493	0.118505	0.00276299	0.159829	0.00187485	0.0576763	0.00374749	0.0702184	0.130303	0.0513938	0.117112	0.0366347	0.0571017	0.0558388	0.00247127	0.182685	0.00159246	0.0399075	0.00233344	0.105681	0.0377036	0.00421576	0.043113	0.00347695	0.065666	0.0763717	0.183548	0.00733976	0.0045831	0.090811	0.07578
M145T111	1.45591	2.25141	0.0507671	9.65026e-37	145.061	145.061	145.062	110.684	110.185	111.191	5			89	0.00353508	0.00352758	0.00240505	0.00281859	0.00205761	0.00214762	0.00341381	0.00344906	0.00255442	0.00366545	0.00437048	0.00438411	0.00250045	0.00205723	0.00140028	0.00164636	0.000696992	0.000995874	0.0014383	0.00186729	0.00113363	0.00208841	0.00106313	0.0012449	0.00187792	0.00151525	0.00241569	0.00389462	0.00287353	0.00355029	0.00134045	0.00128084	0.00133748	0.00112923	0.00200872
M145T97	1.76904	2.99901	0.0270317	1.93237e-80	145.098	145.097	145.098	96.592	96.497	97.104	3			244	0.000194492	0.000594191	0.000174309	0.000247569	0.000198985	0.000218823	0.000216922	0.000303409	0.000533467	0.000469294	0.000461546	0.000383165	7.10429e-05	0.000149262	3.4355e-05	0.00011516	9.50556e-05	2.46469e-05	0.000308768	0.000307011	6.16842e-05	0	3.12182e-05	7.313e-05	0.000165632	8.24155e-05	0.000165496	0.000165636	0.000187283	0.000151275	0.000606733	0.000825303	0.000503535	0.000308739	0.000298663
M146T114	1.59837	-2.69219	0.0227113	7.42806e-16	146.045	146.045	146.046	114.29	111.674	114.788	40			309	0.0249593	0.0357838	0.0286871	0.0361472	0.0285733	0.0290844	0.0164494	0.0213337	0.0125023	0.0163001	0.0165563	0.0188697	0.0332862	0.036024	0.0149786	0.0179557	0.00763927	0.0103477	0.0186399	0.0205257	0.0169128	0.0153641	0.0167116	0.0156848	0.0220252	0.0181056	0.0151557	0.0206842	0.0210427	0.022575	0.0276482	0.0353623	0.0264922	0.0296843	0.0209619
M147T422	1.27431	1.67904	0.134757	1.17192e-36	147.044	147.044	147.045	422.039	420.941	422.806	4			152	0.00226609	0.00343087	0.00259062	0.00259353	0.00226272	0.00214021	0.00266458	0.00296792	0.0027666	0.0029776	0.00299095	0.00297133	0.00190217	0.00245136	0.00222928	0.00217403	0.0014369	0.00227582	0.00253599	0.00311112	0.00292421	0.00350798	0.0030993	0.00237147	0.00232213	0.00290357	0.00177659	0.00348539	0.0027329	0.00384634	0.00262917	0.00285069	0.00195701	0.00271681	0.00159794
M149T133	3.40717	5.9746	0.00117788	3.2406e-12	149.045	149.045	149.045	133.486	128.987	134.729	8			316	0.00545788	0.00570155	0.00501794	0.00503215	0.0058094	0.00522115	0.013426	0.0147789	0.0149691	0.0190666	0.0195639	0.0204357	0.0039973	0.00320311	0.00405674	0.00381663	0.00413333	0.00422162	0.00229901	0.00207568	0.00276743	0.0034258	0.00266351	0.00239934	0.00264401	0.00242906	0.00176144	0.00332034	0.00277112	0.00317991	0.00539766	0.00632391	0.0046357	0.00495407	0.00443228
M151T1364	1.21399	1.10685	0.298354	0.165496	151.003	151.002	151.003	1363.54	1356.82	1367.89	13			23	0.0228116	0.0250466	0.00926073	0.0248836	0.0132387	0.0228865	0.0236724	0.0208354	0.0204518	0.0201851	0.0247803	0.0206582	0.0104345	0.0239583	0.0188396	0.0267537	0.0210546	0.0218309	0.0253173	0.0295588	0.0274953	0.0117475	0.0206212	0.0255602	0.0242014	0.0236194	0.0234535	0.0261033	0.0238171	0.0231929	0.0234072	0.0263909	0.0226657	0.0282239	0.0223506
M151T306	1.02151	-0.192232	0.85206	3.27874e-46	151.025	151.025	151.026	305.618	304.935	305.99	6			222	0.000372937	0.000580766	0.000310196	0.00032439	0.000406193	0.000444062	0.00031144	0.000276058	0.000334435	0.000352596	0.000550144	0.000395953	0.000294663	0.000230428	0.000258714	0.000388262	0.00021421	0.000247877	0.000249261	0.000293043	8.10762e-05	0.00041012	0.000260905	0.000317928	0.000264877	0.000323207	0.000289069	0.00051179	0.000306586	0.000505419	0.000594426	0.000372245	0.000529351	0.000400276	0.000300392
M154T101	3.4428	3.71315	0.00784197	2.95751e-65	154.062	154.061	154.062	101.228	100.932	101.341	6			206	4.49924e-05	0.000200856	0.000146562	0.000107857	0.000118899	0	0.000305951	0.000327688	0.000197025	0.000362784	0.000238413	0.00027255	0.000145632	0.0002758	0	5.45344e-05	2.25066e-05	2.09636e-05	0.000457221	0.000850069	0.000356582	0.000272767	0.000181192	0.000219887	0.000399967	0.000511751	0.000592883	0.000803015	0.000402302	0.000414809	7.39957e-05	0.000272765	7.66989e-05	0.000172309	0.000186002
M159T90	1.77876	2.07006	0.0865031	6.81266e-08	158.978	158.977	158.979	90.0885	89.074	98.927	42			129	0.0438019	0.0778838	0.0603139	0.071238	0.0473508	0.0500094	0.0337122	0.0945373	0.0811209	0.124138	0.0877103	0.119451	0.0273908	0.0253402	0.0500234	0.0417838	0.0636572	0.0576702	0.0271532	0.0350749	0.0251673	0.0266282	0.0260437	0.0258562	0.0414651	0.0432396	0.011224	0.0269979	0.0361887	0.0401976	0.0688412	0.0754399	0.11066	0.058176	0.115345
M161T123	1.11361	-0.731756	0.482234	3.02226e-36	161.045	161.044	161.046	122.999	122.143	125.846	4			372	0.00361587	0.00482674	0.00383411	0.00399105	0.00408254	0.00368443	0.00193712	0.00226905	0.00320725	0.00387619	0.00500045	0.0040737	0.00184815	0.00273071	0.00249877	0.00279464	0.0017733	0.00163737	0.00188945	0.00179962	0.00183204	0.00165941	0.00111262	0.00134018	0.00456558	0.00398451	0.00407054	0.00434556	0.00541769	0.0043782	0.00624196	0.00702231	0.00288668	0.00477648	0.00295758
M163T748	3.71282	-6.00945	0.000599676	1.14806e-29	163.039	163.038	163.04	748.312	741.397	749.539	49			9	0.0981014	0.0934177	0.100089	0.112721	0.0951876	0.0865575	0.0322869	0.031711	0.0183543	0.0191093	0.0227733	0.020308	0.000870891	0.000843746	0.00627043	0.00701571	0.00997984	0.0087018	0.00517493	0.00534152	0.00305235	0.00370809	0.00575672	0.00500267	0.154186	0.108448	0.131042	0.130832	0.172381	0.137964	0.0814197	0.0825263	0.0982951	0.0920283	0.0634572
M163T622	1.6963	-3.32466	0.00971167	1.75748e-13	163.039	163.039	163.04	622.273	620.543	623.573	33			65	0.0241319	0.0276414	0.02311	0.0252683	0.0162147	0.0184449	0.014674	0.0126394	0.0116946	0.0102866	0.0124004	0.0105199	0.000189376	0.000327016	0.00228257	0.00249303	0.00397836	0.00339373	0.00229176	0.00324131	0.00104662	0.00107262	0.0010629	0.000913533	0.142546	0.13073	0.118894	0.151419	0.147971	0.118827	0.122258	0.121058	0.100532	0.0743125	0.017083
M163T653	3.89555	6.75218	0.000623196	2.83788e-40	163.039	163.039	163.04	653.22	652.137	653.876	7			110	0.00993838	0.011716	0.0102472	0.0134878	0.0102064	0.0122229	0.0441013	0.0428917	0.0421027	0.034531	0.04225	0.038956	0.00249565	0.00275575	0.00343755	0.00369703	0.00417316	0.0045547	0.00232448	0.00202185	0.0018295	0.00212967	0.0021493	0.00214805	0.0104541	0.00935593	0.00773564	0.00996523	0.00959271	0.00851848	0.00748229	0.00826729	0.0073652	0.00658138	0.00758557
M163T835	4.72446	-3.89936	0.0111087	1.0142e-31	163.061	163.06	163.061	835.201	834.486	836.485	18			6	0.00167125	0.00174349	0.0043655	0.00404737	0.00382743	0.00265394	0.000600937	0.000586227	0.000753796	0.000498578	0.000742522	0.000643066	0.0584106	0.0559666	0.131478	0.152091	0.117856	0.111035	0.0004511	0.000394795	0.000722913	0.000376291	0.00049076	0.000632191	0.000852272	0.001164	0.00062926	0.000960739	0.000764734	0.0019911	0.000883839	0.000987817	0.000783357	0.00041644	0.000819932
M164T422	6.95503	6.55584	0.00116499	5.18916e-40	164.071	164.07	164.071	421.743	421.143	422.906	6			402	0.00165971	0.00235606	0.0015066	0.0014186	0.0015833	0.00105127	0.0110315	0.0101372	0.00959909	0.0105854	0.0116542	0.0059985	0.0029525	0.00358922	0.000995702	0.0019275	0.000824162	0.00127391	0.00268179	0.00186769	0.00159277	0.00149629	0.00224793	0.00145059	0.00185468	0.00163326	0.00270654	0.00265562	0.00287551	0.00232863	0.000943455	0.00157151	0.00147732	0.00147539	0.00203762
M165T117	4.9002	6.00892	0.00111673	2.44315e-22	165.04	165.039	165.041	116.865	116.009	119.327	36			306	0.0328276	0.0326629	0.0117671	0.0159299	0.0260192	0.0277021	0.0944757	0.107673	0.0952915	0.116861	0.102772	0.124881	0.0297424	0.0015755	0.0189456	0.0181771	0.00856706	0.0100465	0.00986596	0.0112264	0.0156452	0.0167587	0.0139821	0.0117174	0.0263178	0.0270886	0.0209443	0.0321267	0.025433	0.0343264	0.0342022	0.0323246	0.0313546	0.0257903	0.0233632
M166T1384	3.81503	-7.62201	5.80432e-05	1.05127e-31	165.99	165.99	165.99	1383.64	1382.15	1384.98	7		[M-H-CH3]- 182.021	185	0.00885038	0.0114242	0.00645118	0.00699112	0.00607796	0.00661051	0.0022399	0.00242004	0.00157514	0.0010828	0.00169371	0.00160058	5.23388e-05	4.32971e-05	5.98374e-05	0.000109188	1.56512e-05	3.58769e-05	0.000151873	7.06757e-05	0.000127222	0.000101306	0.000130349	6.62758e-05	0.000297744	0.000228975	0.00019014	0.000127034	0.000326556	0.000100136	0.0037073	0.00452308	0.00215725	0.00267191	0.00205993
M167T461	1.43796	-2.53158	0.0331039	1.84996e-20	167.034	167.033	167.035	461.032	458.814	464.252	59		[M-H-C6H10O5]- 330.095	107	0.112207	0.13092	0.121341	0.140768	0.11163	0.113701	0.0664966	0.0698139	0.06935	0.0760168	0.0962067	0.0973429	0.0129573	0.0119505	0.0164263	0.0167245	0.0174118	0.0198782	0.0135545	0.0321209	0.0184924	0.0180211	0.0192341	0.0179638	0.0365572	0.0287346	0.0262621	0.0393503	0.0374001	0.0338033	0.140331	0.154622	0.142749	0.1405	0.119782
M169T444	6.54604	11.4015	4.79477e-05	5.59055e-30	169.013	169.013	169.014	444.452	443.815	444.911	8			191	0.00554704	0.00591332	0.00580476	0.00665622	0.00481396	0.00549356	0.0397873	0.0203132	0.0429096	0.0356717	0.050508	0.0295485	0.00262869	0.00246418	0.00256153	0.00313416	0.00188933	0.00227979	0.0088588	0.00623667	0.00546276	0.00456921	0.00531319	0.00463774	0.00814772	0.00582736	0.0064811	0.00807967	0.00639199	0.00669503	0.0195872	0.0210511	0.0204502	0.0185043	0.0315953
M172T803	1.34146	1.65749	0.135167	1.57997e-37	172.097	172.097	172.097	803.387	802.343	803.733	4			142	0.000102223	0.000146203	3.63025e-05	8.55379e-05	3.44013e-05	4.87175e-05	6.75212e-05	5.53265e-05	8.51904e-05	8.21922e-05	0.000136656	0.000108748	6.77608e-05	1.46142e-05	7.11867e-05	0.000150002	0.000122129	0.000189863	7.71551e-05	0.000108065	8.5608e-05	0.000107669	0	2.04167e-05	7.65127e-05	5.47564e-05	6.43068e-05	0.000188658	0.000106139	0.000490926	7.49994e-05	9.37559e-05	8.05603e-05	0.000122654	7.01776e-05
M173T748	3.47353	-6.6062	0.000211338	1.93723e-32	173.045	173.044	173.046	748.344	741.497	749.791	68	[1][M]-		9	0.808985	0.928816	0.84403	0.908754	0.777508	0.736125	0.289805	0.281763	0.173019	0.175034	0.20382	0.175898	0.00456626	0.00435763	0.0506731	0.0507645	0.0777456	0.0693396	0.0443757	0.0456105	0.02399	0.0262855	0.0409286	0.0351713	1.29868	0.971364	1.10646	1.16838	1.43568	1.1474	0.697854	0.802342	0.820614	0.861187	0.538897
M173T782	2.61451	-5.72278	0.000940853	1.43634e-31	173.045	173.044	173.046	781.859	779.358	783.167	53			80	0.199254	0.220161	0.208455	0.231109	0.185541	0.184101	0.0779986	0.0753624	0.0676842	0.0650706	0.0810812	0.0678608	0.00300393	0.00326952	0.0118437	0.0126213	0.0189154	0.0142808	0.0036511	0.00341447	0.0020314	0.00202086	0.00291733	0.00209669	0.177177	0.144826	0.170081	0.161663	0.161873	0.152122	0.120013	0.135089	0.120029	0.120402	0.0599076
M173T659	6.96495	-8.56325	5.17807e-05	6.17472e-29	173.045	173.044	173.046	658.764	657.053	659.745	43			50	0.195036	0.230169	0.195174	0.208355	0.177457	0.179894	0.0404189	0.0412047	0.0226147	0.000738536	0.0270036	0.0238287	0.000568254	0.000544831	0.00217831	0.00211587	0.00304533	0.00325284	0.00366528	0.00277834	0.00169816	0.00148334	0.00180287	0.00155828	0.102239	0.0752639	0.0876059	0.0843605	0.107668	0.0884532	0.153355	0.168114	0.143615	0.150663	0.0688321
M173T157	13.1931	3.60574	0.0153566	1.3237e-06	173.045	173.045	173.046	156.858	155.546	157.452	15			322	0.0044928	0.0054299	0.00647691	0.0072545	0.00696886	0.00742231	0.113483	0.111962	0.0834856	0.069078	0.0757805	0.00869457	0.0125634	0.0146643	0.0132955	0.0133594	0.0123549	0.0102249	0.00394186	0.00403534	0.00401444	0.00466212	0.00415719	0.00346239	0.006356	0.00528976	0.00459118	0.00555731	0.00493896	0.00499788	0.0757093	0.0654519	0.046135	0.0635081	0.145184
M173T721	3.01779	4.59014	0.00466029	8.15557e-31	173.045	173.045	173.045	720.695	719.325	721.57	13			126	0.0267086	0.0312308	0.0242837	0.0288765	0.0248364	0.0281356	0.0965365	0.0817505	0.0536912	0.0789207	0.0931171	0.0518111	0.000625878	0.00068543	0.000849055	0.000981645	0.000845894	0.000841424	0.000789579	0.000745852	0.000376679	0.000648919	0.000749163	0.000529015	0.249593	0.20211	0.193913	0.217432	0.232546	0.22034	0.0175024	0.020224	0.064518	0.0640913	0.0160314
M173T103	80.5986	-7.86522	0.000522882	1.16245e-16	173.104	173.103	173.104	102.924	100.315	103.842	55		[M-H]- 174.109	117	0.0440163	0.0536801	0.0633673	0.0694058	0.0527903	0.0540533	0.00120629	0.00145923	0.000153912	0.000264963	0.000100845	0.000275581	0.00442705	0.00513307	0.0019875	0.00275748	0.000962642	0.00101445	0.020709	0.0232295	0.0203177	0.0195928	0.0120712	0.0118174	0.0415595	0.0371871	0.030027	0.0358297	0.0392714	0.0410772	0.117245	0.133098	0.0932925	0.106234	0.0828332
M174T748	2.86229	-3.538	0.0112061	1.08855e-19	174.048	174.048	174.049	748.469	746.296	749.516	34	[1][M+1]-		9	0.0302148	0.0656489	0.0625885	0.0667804	0.0562305	0.0215662	0.0215485	0.0200918	0.0114279	0.012911	0.0141048	0.0123746	0.000449589	0.000533575	0.00374389	0.00375826	0.00532204	0.0059351	0.00381658	0.00385076	0.00195363	0.00210991	0.00303818	0.00277431	0.0519007	0.00235914	0.0820555	0.0452787	0.057062	0.0812346	0.041893	0.0545171	0.0317703	0.061513	0.0360855
M174T117	151.666	-9.09499	0.000267034	2.85566e-19	174.088	174.087	174.089	116.595	115.378	117.104	56			310	0.0315817	0.0364416	0.0362947	0.0416568	0.0309992	0.0347732	0.000515956	0.000392147	2.41784e-05	9.15014e-05	0.000127063	7.39802e-05	0.0505959	0.0555192	0.0573876	0.0563992	0.0203618	0.0342744	0.04681	0.0532189	0.0632779	0.0656219	0.0411391	0.0401822	0.0516843	0.0549406	0.0427229	0.0515828	0.0569296	0.0541232	0.00371675	0.00440493	0.00374688	0.00440151	0.00176468
M175T95	3.4954	1.92721	0.111263	8.63173e-05	174.956	174.955	174.956	94.502	92.386	95.713	5			220	0.00130994	0.00161595	0.000770719	0.000948341	0.000975154	0.00092771	0.00155169	0.0025282	0.0015828	0.00777819	0.00259379	0.00295481	0.00198537	0.00182992	0.00151295	0.00198942	0.00602021	0.00248334	0.00120428	0.00189049	0.00204443	0.00241293	0.00212962	0.00171988	0.00140488	0.00139605	0.00100474	0.00119433	0.00121712	0.00155153	0.00110087	0.0016582	0.00154891	0.00159459	0.00106184
M177T120	9.5766	7.78769	0.000453542	9.0811e-12	176.936	176.935	176.936	119.717	114.698	121.544	10			404	0.00180434	0.00173781	0.00320669	0.00339478	0.00331035	0.00251286	0.0212159	0.0207634	0.0229831	0.028611	0.0257699	0.0275685	0.00633301	0.00668034	0.0119321	0.00982904	0.00394384	0.00759591	0.0365389	0.048969	0.0307597	0.0368445	0.0279427	0.0224015	0.0036075	0.00374471	0.00229817	0.00346058	0.00332393	0.00339359	0.0335031	0.0287703	0.00494285	0.00388787	0.0334821
M179T659	4.7559	-6.8058	0.000446581	1.26263e-25	179.034	179.034	179.035	658.704	656.75	659.745	28			50	0.0815138	0.0847757	0.0887751	0.0731591	0.0825153	0.0745594	0.0224851	0.0198555	0.011872	0.0121114	0.0150405	0.0121553	0.000381982	0.000398021	0.00115443	0.00154012	0.00183793	0.00158886	0.00187489	0.0017817	0.0009711	0.00138113	0.00107463	0.000697599	0.0414671	0.0365635	0.0353368	0.0324178	0.0432389	0.0369282	0.0314495	0.0314332	0.0578698	0.0558581	0.02329
M179T130	1.20457	1.12755	0.286065	1.83521e-26	179.056	179.055	179.056	129.598	121.841	131.307	65		[M-H-C6H10O5]- 342.116	25	0.0395749	0.0464419	0.0432652	0.0472452	0.0213791	0.0402462	0.0414728	0.0314895	0.032586	0.0503683	0.0621909	0.0527067	0.0342974	0.0407633	0.0403717	0.0381008	0.0124254	0.0238256	0.0282632	0.0311462	0.0266222	0.0212161	0.024708	0.0217997	0.0275582	0.0198325	0.02166	0.0234589	0.0294419	0.0204658	0.0633942	0.0677912	0.0426248	0.0520936	0.0584207
M179T108	2.92827	3.12111	0.0245078	3.10265e-16	179.056	179.055	179.056	108.48	107.451	115.185	26		[M+Cl]- 144.086 [M-H]- 180.063	112	0.0225937	0.0265502	0.0143367	0.0167663	0.015187	0.01652	0.0663671	0.0656022	0.0309952	0.043917	0.0378793	0.0366423	0.0153215	0.0143865	0.0113068	0.0101952	0.00645344	0.00588812	0.0107707	0.0100154	0.00618529	0.00688263	0.00581773	0.00588466	0.0213375	0.0146208	0.0168568	0.0149715	0.0202581	0.0149312	0.0856929	0.0790113	0.0823753	0.0690747	0.0896371
M180T320	4.60351	6.04027	0.00164557	5.20511e-71	180.066	180.065	180.066	319.639	318.96	320.461	6			187	0.000794339	0.00143233	0.000731778	0.000761582	0.000513263	0.000689557	0.003849	0.0037011	0.00255854	0.00268916	0.00371119	0.00299449	0.00301199	0.00281112	0.00106059	0.00186734	0.000860398	0.00151542	0.00164847	0.00165096	0.00110765	0.00106669	0.000946642	0.00102947	0.000798503	0.000900575	0.00104936	0.0015315	0.000926306	0.0011275	0.00215869	0.00249396	0.00201362	0.00228449	0.00287406
M180T297	4.69642	3.90403	0.0111405	4.61696e-41	180.066	180.065	180.066	297.149	296.688	297.568	3			237	0.000269809	0.000603178	0.000165209	0.000224681	0.00025255	0.000235465	0.00079378	0.00149047	0.000876622	0.000988176	0.000902103	0.00147833	0.00136306	0.00120562	0.000397204	0.000664187	0.000486475	0.000824164	0.000596461	0.00087516	0.00063171	0.000554414	0.000589785	0.000365939	0.000228234	0.000313015	0.00032492	0.00015813	0.000267725	0.000326899	0.000502476	0.000800575	0.000325301	0.000370977	0.000733565
M181T1384	2.63941	-6.44179	0.000176254	6.09179e-36	181.014	181.013	181.014	1383.52	1381.6	1384.78	7		[M-H]- 182.021	185	0.00712422	0.00923891	0.00532425	0.00632667	0.00480654	0.005414	0.00258205	0.00235225	0.00178291	0.00199723	0.00201605	0.00197132	0.00077824	0.00103535	0.000851117	0.000974975	0.000695552	0.000663844	0.00102173	0.00127353	0.00125663	0.00158625	0.00119117	0.00101997	0.00106073	0.00121001	0.00110286	0.00146036	0.00116203	0.00190952	0.00302692	0.00395654	0.00209285	0.00247077	0.00206776
M181T114	1.2583	-1.57703	0.147498	6.18018e-46	181.071	181.071	181.071	113.654	112.804	114.607	4			307	0.00559169	0.00738939	0.00462213	0.00577586	0.00470982	0.00548007	0.00243847	0.00291463	0.00353054	0.00456479	0.00582168	0.005456	0.000829505	0.00109453	0.00219548	0.00181956	0.00147966	0.00177103	0.000715509	0.00102072	0.000612114	0.00092307	0.000641687	0.000615638	0.00187333	0.00144024	0.00160125	0.00217772	0.00207851	0.00171887	0.0156092	0.0161974	0.00554363	0.00653224	0.00726946
M181T712	2.70678	-6.33481	0.00073586	1.60722e-13	181.086	181.086	181.087	711.707	709.906	712.505	17			54	0.0257877	0.0298524	0.0266343	0.0287656	0.0256524	0.0255247	0.00713953	0.00709955	0.00979503	0.00962601	0.0126716	0.0104618	0.00462747	0.00474418	0.00656769	0.00751938	0.0070027	0.00761887	0.00278464	0.00201077	0.00145361	0.00168468	0.00208906	0.00130886	0.0024339	0.00217222	0.00207564	0.00250505	0.00279851	0.0027548	0.0640838	0.0305272	0.0721935	0.0794291	0.127149
M183T654	56.6895	2.05868	0.0945846	1.41558e-05	183.029	183.029	183.03	653.715	652.935	653.976	4			110	0.00114809	0.00100438	0.0013999	0.0021546	0.000696518	0.000783294	0.112232	0.144374	0.0186198	0.0196233	0.026272	0.0228416	0.00846174	0.00729957	0.000734371	0.000565653	0.000389749	0.000671984	0.00720141	0.00471001	0.00593297	0.00687801	0.00569771	0.00554932	0.00440577	0.00288829	0.00357524	0.00319217	0.00508848	0.00285094	0.0016009	0.00189103	0.00104169	0.000910937	0.00483582
M187T1036	1.04719	0.250676	0.808104	2.52751e-15	187.097	187.096	187.097	1036.21	1035.15	1036.87	4			100	0.0178973	0.020479	0.0127114	0.0176114	0.0123261	0.0154985	0.00925477	0.0137084	0.0132013	0.0144762	0.0173671	0.023886	0.00805799	0.00665282	0.0111077	0.00895026	0.00576589	0.00670159	0.00771403	0.00828585	0.00844096	0.00807206	0.00970191	0.00812925	0.0132319	0.0121119	0.0111989	0.0153034	0.01467	0.0165066	0.0170944	0.0172407	0.0101021	0.0100713	0.00799229
M191T299	1.12976	0.618391	0.55043	1.65642e-09	191.019	191.019	191.02	299.328	297.457	301.952	74			93	0.134515	0.146889	0.175829	0.208908	0.170319	0.200801	0.169722	0.202799	0.153866	0.197677	0.176375	0.185503	0.0406951	0.0308636	0.0745919	0.0594575	0.116255	0.10034	0.0412268	0.0387801	0.0219113	0.0221054	0.0256391	0.0217642	0.180195	0.147942	0.124772	0.155034	0.14601	0.150549	0.183873	0.174414	0.307832	0.236147	0.252531
M191T221	1.2736	0.908174	0.386657	7.38746e-08	191.019	191.019	191.02	220.909	215.68	223.269	33			195	0.037631	0.0470995	0.10915	0.0508375	0.0504898	0.0505384	0.11351	0.0459206	0.102934	0.0546791	0.0705923	0.0492129	0.00842978	0.0104488	0.0148886	0.021245	0.0203024	0.0263447	0.0146224	0.0131099	0.00693749	0.00597062	0.00875762	0.00832189	0.00604387	0.0032007	0.00275278	0.00322655	0.0317811	0.0483931	0.0365353	0.00400058	0.0506267	0.122829	0.0636869
M191T212	1.12442	-0.173017	0.866261	0.00533324	191.019	191.019	191.02	211.989	206.205	215.257	30			410	0.170824	0.0169904	0.0304755	0.00956459	0.0881972	0.167988	0.0203237	0.174251	0.0133018	0.136089	0.00736509	0.00518961	0.00709363	0.00121595	0.00925331	0.00222908	0.00275651	0.00461564	0.000945317	0.00178647	0.00116497	0.00170716	0.0014826	0.000955467	0.00479466	0.00714486	0.00518161	0.00253416	0.00468452	0.00517906	0.0965434	0.00699119	0.19339	0.0183961	0.19975
M191T128	17.9046	6.12717	0.00161902	1.57981e-17	191.056	191.055	191.056	128.169	126.942	132.987	73	[2][M]-		284	0.00998262	0.0111451	0.0247579	0.0281075	0.0269315	0.024369	0.399485	0.439203	0.272597	0.329271	0.348667	0.352606	0.0625024	0.0470878	0.0464204	0.0453998	0.0345645	0.0336653	0.0778697	0.0787589	0.0659501	0.070368	0.085919	0.0636061	0.258592	0.235518	0.171597	0.243159	0.215928	0.218916	0.223717	0.241293	0.381655	0.338857	0.368944
M191T150	21.0226	5.10392	0.00369322	1.59856e-16	191.055	191.055	191.056	149.98	146.208	150.995	7			378	0.00247932	0.00214051	0.00733081	0.00737297	0.00612798	0.00605837	0.125018	0.143408	0.0920787	0.0505877	0.115974	0.124981	0.011422	0.0121116	0.00789755	0.00751294	0.00555496	0.00457916	0.00974097	0.0116935	0.0115528	0.0142344	0.0147845	0.0129876	0.0491157	0.0435058	0.03874	0.0449496	0.0436528	0.0390843	0.0512774	0.0509551	0.0907679	0.0833286	0.00248392
M191T633	30.5034	9.6387	0.000199793	1.53492e-50	191.056	191.055	191.056	633.284	622.154	634.255	20			41	0.018411	0.0261338	0.00752738	0.0209663	0.0145547	0.0184233	0.509531	0.474032	0.402768	0.448694	0.529729	0.49355	0.000970994	0.00108493	0.000971559	0.00105805	0.00105106	0.00102779	0.00219452	0.00164166	0.00166602	0.00107232	0.00175589	0.00155357	0.031117	0.0300334	0.0284034	0.0328183	0.0326227	0.0318931	0.0187995	0.0423378	0.0620211	0.0614798	0.0344647
M191T737	62.1049	7.30198	0.000753343	1.05932e-28	191.056	191.055	191.056	736.929	734.217	738.053	11			137	0.00187133	0.00222826	0.00226979	0.00211003	0.00180462	0.00175557	0.125306	0.134317	0.101977	0.0975204	0.120255	0.103479	0.00116033	0.00102712	0.002342	0.00242551	0.00252427	0.00210985	0.00254319	0.00251646	0.00150013	0.00148213	0.00206945	0.00192221	0.0180524	0.0152672	0.0153597	0.0154826	0.0156286	0.0143568	0.0110053	0.0113338	0.0103933	0.00856522	0.00752603
M191T722	29.2053	8.94815	0.000289064	1.87522e-35	191.056	191.055	191.056	721.535	720.332	723.08	8			387	0.00177841	0.00260345	0.00176127	0.00193354	0.00159496	0.00175815	0.0661817	0.0199733	0.0544893	0.0519459	0.06748	0.0568675	0.000290682	0.000255047	0.000286701	0.000375313	0.0002832	0.000368947	0.000155059	0.000113098	6.74257e-05	0.000118386	8.78791e-05	0.000123259	0.00884042	0.00693917	0.00674379	0.00686255	0.0067893	0.00738294	0.00271218	0.00248497	0.00630914	0.00519826	0.00373926
M191T818	154.616	7.09941	0.000858948	1.38882e-33	191.056	191.055	191.056	818.225	816.261	820.257	12			144	0.000655376	0.000777063	0.000613539	0.000627192	0.00046875	0.000538608	0.10127	0.0996351	0.0715958	0.0748163	0.0830809	0.0787335	0.000230284	0.000196605	0.000336619	0.000545429	0.000572612	0.000587649	0.000211085	9.91189e-05	0.000181229	0.000280885	0.000230336	5.68848e-05	0.00995425	0.00835563	0.00659286	0.00859519	0.00722822	0.00861528	0.00112624	0.00111727	0.00275579	0.00241809	0.00154104
M192T128	14.2914	6.21721	0.00147125	2.37742e-18	192.059	192.058	192.06	128.22	127.172	128.579	10	[2][M+1]-		284	0.000686554	0.000816888	0.00170498	0.00226274	0.00202104	0.00173325	0.0292338	0.0231835	0.0132147	0.019941	0.0206668	0.0205811	0.00377952	0.0034021	0.00270271	0.00281489	0.00212682	0.00165471	0.00409107	0.00404444	0.00414241	0.00440856	0.00583045	0.00471141	0.015398	0.0136318	0.0112456	0.014353	0.0139338	0.0127425	0.0130752	0.0147068	0.0220454	0.0222491	0.0215091
M193T782	2.2314	-4.98599	0.00230658	2.54368e-30	193.05	193.049	193.05	781.816	780.203	782.334	8			80	0.0243786	0.0290972	0.0264149	0.030509	0.0201897	0.0208024	0.0114831	0.00973289	0.0100364	0.00933911	0.0118116	0.0103261	0.000802902	0.000532082	0.00186936	0.00234855	0.00270418	0.00272835	0.000904283	0.000933744	0.000354602	0.000640099	0.000602153	0.000557521	0.0195821	0.0162823	0.0162949	0.016647	0.0189242	0.0163274	0.0146245	0.0184704	0.0159925	0.0148459	0.0076087
M195T138	4.96785	-3.57502	0.0124538	2.2672e-11	194.927	194.926	194.928	137.69	136.48	138.441	25			67	0.00283398	0.00391348	0.00959474	0.00942137	0.00977044	0.008414	0.00225815	0.00237369	0.000653953	0.00100592	0.000800762	0.000988653	0.0314235	0.0345351	0.0604273	0.0489141	0.0616995	0.0467942	0.0577271	0.0669731	0.038133	0.0454252	0.037796	0.036597	0.0180021	0.0270851	0.0122504	0.0251221	0.0152276	0.0271538	0.0162386	0.0158816	0.0134957	0.0110232	0.00638072
M195T118	9.25279	7.00724	0.000703621	2.9883e-12	194.946	194.945	194.946	118.237	114.693	121.745	24			405	0.00190634	0.00190503	0.00479611	0.00589693	0.00369549	0.00376575	0.0296085	0.0357422	0.0330064	0.0295507	0.0311625	0.0359381	0.0453203	0.0219159	0.068416	0.0521898	0.12121	0.0813225	0.0374781	0.0533464	0.0218433	0.0248017	0.0628427	0.0565045	0.0077832	0.00535255	0.00502549	0.00445185	0.00496905	0.00449566	0.0430112	0.0425004	0.0124122	0.00644189	0.0429751
M195T115	1.61677	2.37294	0.0507516	3.34792e-73	195.05	195.05	195.052	115.014	114.397	118.521	43			306	0.0236203	0.028298	0.0172481	0.0288285	0.0213322	0.0226291	0.0266861	0.0350382	0.0276773	0.0383212	0.0326608	0.0443174	0.0556087	0.0464003	0.0434153	0.0404096	0.0262301	0.0293299	0.0114277	0.0100227	0.0135504	0.0155767	0.014193	0.0116294	0.00906712	0.00990638	0.00819164	0.012961	0.0100804	0.010581	0.0719745	0.0669994	0.0787184	0.060708	0.10003
M195T646	3.69859	-7.51409	0.000339177	1.01092e-22	195.066	195.065	195.067	645.951	644.492	647.145	21		[M+Cl]- 160.093 [M-H-C6H10O5]- 358.126	51	0.0722469	0.0813349	0.0628249	0.0709723	0.0562595	0.0644616	0.0165157	0.0160827	0.0133599	0.0168892	0.0206592	0.0181552	0.002455	0.00239223	0.00493245	0.00577527	0.00676083	0.00580327	0.00590689	0.00626513	0.00248218	0.00320342	0.00368183	0.00309492	0.00731214	0.00565261	0.00546653	0.00671253	0.00745565	0.00665893	0.0592749	0.0574888	0.0655314	0.0653632	0.0580276
M196T118	1.40883	1.62944	0.154362	5.25282e-53	196.053	196.053	196.054	118.415	117.811	118.722	5			406	0.00178074	0.00244073	0.00177404	0.00159733	0.00159763	0.00143275	0.00178997	0.00217789	0.00168345	0.00297728	0.00194573	0.00244219	0.00380241	0.00316309	0.00297312	0.00309906	0.00166945	0.00187669	0.000688609	0.00101801	0.000999826	0.00101503	0.00100393	0.000991316	0.000846751	0.0009165	0.000568227	0.00139248	0.000993294	0.000940567	0.00386759	0.00360444	0.00484372	0.00342569	0.00590378
M197T500	3.35503	6.65672	0.000814771	1.22624e-14	197.045	197.044	197.046	500.344	496.529	502.372	28		[M+Cl]- 162.072	153	0.00204246	0.00273472	0.00191721	0.00209857	0.00193574	0.0019207	0.00509984	0.00523002	0.00678056	0.0074807	0.00786641	0.00631697	0.0480662	0.0490343	0.0407073	0.0399985	0.0310587	0.0232296	0.0881532	0.0926059	0.0755573	0.0750907	0.0940579	0.0810601	0.0222849	0.0185277	0.0189646	0.0204293	0.0190839	0.018094	0.00300456	0.00346135	0.00415626	0.00382544	0.0023083
M200T318	6.61603	-6.88353	0.000788872	7.14252e-40	200.056	200.055	200.056	317.749	316.899	318.548	5			81	0.00087537	0.00101505	0.00110033	0.00112527	0.00108874	0.00118781	0.000225201	0.000113972	0.000196221	0.000151373	0.000148867	8.68702e-05	0.000334195	0.000193286	0.00027319	0.000396936	0.000232017	0.000390278	0.000263724	0.000128181	7.78137e-05	0.000236947	0.000223585	0.000100006	0.000136384	0.000205916	0.000198426	0.000127371	6.55524e-05	0.000367374	0.000545439	0.000595367	0.000417651	0.00046185	0.00050362
M203T562	15.132	4.94639	0.0042324	6.1545e-19	203.082	203.081	203.083	561.809	558.862	563.166	38			94	0.00313978	0.00447037	0.00189923	0.00181317	0.00117979	0.00138118	0.0370776	0.0357333	0.0271737	0.0311951	0.0322606	0.0111228	0.0176571	0.0229606	0.0187811	0.0119398	0.0314268	0.0424332	0.0123408	0.0128736	0.00930467	0.0103729	0.00976992	0.00853178	0.000869165	0.000759921	0.00229425	0.00281507	0.00220583	0.00271625	0.0208187	0.0287795	0.00119031	0.0208946	0.00972154
M209T131	2.02677	2.75708	0.0356204	5.06049e-28	209.066	209.065	209.067	130.595	129.088	139.143	32			295	0.0135197	0.0184917	0.0143077	0.0157434	0.0156751	0.0149873	0.0269149	0.037418	0.0192172	0.0245803	0.0287033	0.0304114	0.0134647	0.013135	0.0202635	0.020276	0.0192948	0.0181816	0.00858788	0.00857854	0.00838757	0.0073684	0.00702725	0.00630325	0.0110855	0.0106259	0.00852117	0.010678	0.0110112	0.0102038	0.0222047	0.0222048	0.0105674	0.0124053	0.0100186
M209T149	3.22124	2.06349	0.0921959	4.1849e-06	209.066	209.065	209.067	148.901	148.616	149.586	13			104	0.00915708	0.00659558	0.00941108	0.0108423	0.00841064	0.00998289	0.0485925	0.0485635	0.0143128	0.0144813	0.0163458	0.0159935	0.0101796	0.00753732	0.00865357	0.00688236	0.0105965	0.00836374	0.00306088	0.00365387	0.00374542	0.00457415	0.00466608	0.0035761	0.00493649	0.00386134	0.0033536	0.00442909	0.00379497	0.00412973	0.00650382	0.00745443	0.0101312	0.00606464	0.00829223
M210T117	2.79122	-4.08521	0.00531825	2.40799e-13	210.065	210.065	210.065	117.401	117.205	118.112	6			407	0.00207868	0.00255175	0.00296363	0.00391171	0.0022565	0.00297258	0.000474318	0.000614006	0.000885977	0.00127974	0.00130869	0.00117154	0.00653803	0.00805984	0.00622627	0.00750517	0.00160766	0.00437912	0.00345962	0.0025901	0.00535048	0.00519405	0.00329243	0.00329137	0.00567703	0.00411694	0.00546531	0.00457338	0.00541713	0.00473762	0.00102393	0.0010421	0.00119749	0.00178498	0.000566171
M215T117	3.11619	4.12752	0.00472527	4.72362e-14	215.032	215.031	215.033	117.114	116.209	118.115	34			174	0.00456904	0.00542506	0.00727023	0.0106817	0.00809884	0.0121624	0.015969	0.0192605	0.0188694	0.0282751	0.0277592	0.0352537	0.00470702	0.00485014	0.00376919	0.00313361	0.00121023	0.00251718	0.00365099	0.00269889	0.00390934	0.00410719	0.00286516	0.00272406	0.0445474	0.0421059	0.0309482	0.0366862	0.0408437	0.0377584	0.0139063	0.0114943	0.0472841	0.0384111	0.010304
M215T133	3.27365	7.17323	0.000506623	4.76335e-65	215.032	215.032	215.033	132.954	132.7	133.013	4			317	0.00157415	0.00225985	0.00167979	0.00173371	0.00161063	0.00130621	0.00415736	0.00407809	0.00405908	0.00515504	0.00694575	0.00623834	0.00203561	0.00307871	0.00306972	0.0036317	0.0017124	0.00205003	0.00211447	0.00248358	0.00300911	0.00366206	0.00225273	0.00222804	0.00220901	0.00161454	0.00163615	0.00209371	0.00224804	0.00233334	0.00126709	0.00158531	0.0016576	0.00334549	0.000971423
M223T121	3.82326	-6.12839	0.00106145	1.83646e-16	223.045	223.044	223.046	120.8	115.093	121.447	22		[M-H-CH2]- 238.068	217	0.0189509	0.0195183	0.0188415	0.0249028	0.0219435	0.0215236	0.00517292	0.00557321	0.00458301	0.00479087	0.00565746	0.00488311	0.00550675	0.00494999	0.00382951	0.00390408	0.00383619	0.00322022	0.00266182	0.00353233	0.00231623	0.00269408	0.00210552	0.00192296	0.00811186	0.00912662	0.00688051	0.0100964	0.00815011	0.00976491	0.0154385	0.034502	0.00128349	0.012063	0.021856
M223T621	1.33038	-2.18544	0.0549412	3.13399e-20	223.06	223.059	223.061	620.635	619.555	621.098	7			238	0.0144685	0.0167008	0.0126238	0.0148676	0.0121345	0.011295	0.0105944	0.00914554	0.0072421	0.00889302	0.011813	0.00912701	0.000476817	0.000508575	0.00100022	0.00146989	0.00177995	0.00182849	0.00299869	0.00278552	0.00086884	0.000892116	0.000833401	0.000743186	0.00281039	0.00190623	0.0021085	0.00262738	0.00269769	0.00206181	0.0149868	0.0155087	0.00871531	0.00856074	0.00639674
M225T108	18.7128	5.31596	0.00312704	4.41198e-19	225.061	225.06	225.062	108.185	107.47	112.535	23		[M+Cl+HCOOH]- 144.086 [M-H+HCOOH]- 180.063	112	0.00832419	0.00964088	0.0052854	0.00891077	0.00502826	0.00745588	0.105676	0.146225	0.0902277	0.139319	0.0950436	0.145764	0.0091881	0.00643156	0.00465224	0.00335305	0.0040668	0.00280159	0.00459155	0.0031369	0.00224121	0.0023616	0.00257387	0.00234032	0.00828521	0.00554337	0.00674682	0.0051756	0.00799879	0.00543015	0.0805127	0.0785802	0.0923891	0.0714726	0.140476
M237T121	1.05395	0.340365	0.740626	6.50876e-18	237.061	237.06	237.062	120.533	119.01	121.442	17		[M-H]- 238.068	217	0.021769	0.0229078	0.0235593	0.0283977	0.0231539	0.0240538	0.0204835	0.0234625	0.0236869	0.0219406	0.0251076	0.0268879	0.0236722	0.0264479	0.0269086	0.0264005	0.0230417	0.0218037	0.0162438	0.0196665	0.0182198	0.019561	0.0164788	0.0140126	0.0111146	0.0107218	0.00877615	0.0113311	0.0102558	0.0112693	0.0333425	0.0267154	0.0220229	0.0210076	0.0209705
M241T484	2.1284	2.21822	0.0656023	4.59512e-16	241.002	241.001	241.002	483.593	479.504	485.485	10			199	0.000149847	0.000119055	0.000107372	5.00089e-05	0.000147793	0.000108936	0.00019318	0.00034127	0.000186297	0.000188185	0.000201306	0.000190812	0.0185676	0.0187826	0.0123951	0.0127651	0.00710753	0.00696893	0.0420601	0.0187995	0.0232041	0.01169	0.0405453	0.0270743	0.000168608	0.000366364	0.000109868	0.000190703	6.97355e-05	0.000237307	0.000173163	0.000228014	9.06174e-05	4.43764e-05	0.000187086
M242T1411	1.42125	-1.82462	0.10687	0.30624	242.175	242.174	242.177	1411.13	1406.72	1413.75	41			241	0.0328493	0.0508654	0.0374465	0.04167	0.0360202	0.0368579	0.0324676	0.0283552	0.0308022	0.0184442	0.00365115	0.0280279	0.031896	0.0385068	0.0211499	0.0435167	0.0137581	0.0342895	0.0457086	0.0567982	0.0475623	0.0288641	0.0453662	0.0379314	0.0413257	0.0430281	0.0316084	0.0558775	0.0213933	0.0551881	0.0413044	0.0464962	0.0252049	0.0404763	0.0242364
M243T318	8.09899	-8.37353	0.000347523	1.84523e-52	243.062	243.061	243.062	317.517	317.047	317.872	6			81	0.00390098	0.00621385	0.00473273	0.00565991	0.00561842	0.00561433	0.000672102	0.000602641	0.000634845	0.000476918	0.00060412	0.000604557	0.000741564	0.00101923	0.000640036	0.000542385	0.000492439	0.000520901	0.000762492	0.000458365	0.000713053	0.000755603	0.000778138	0.000648666	0.000504338	0.000474168	0.000340805	0.000601056	0.000542689	0.000475724	0.00223793	0.00248595	0.00180138	0.00228681	0.00192729
M243T299	5.65737	-9.49329	0.000110892	2.37034e-67	243.062	243.061	243.062	299.134	298.412	300.069	4			371	0.00111217	0.00230571	0.00158054	0.00165741	0.00158523	0.00161804	0.000221125	0.00025952	0.000197463	0.00026471	0.000301762	0.000309694	0.000521167	0.000632736	0.000416617	0.000569093	0.00026758	0.000369925	0.000461214	0.000302114	0.000506939	0.00031029	0.000389045	0.000331092	0.000258129	0.000121456	0.000311176	0.000272979	0.000203055	0.000394814	0.000778049	0.000704096	0.000436912	0.000626372	0.000656909
M245T134	1.10653	-0.595983	0.56514	9.50581e-12	245.043	245.042	245.043	133.616	133.081	133.789	7			318	0.00826542	0.0104648	0.0122782	0.0128569	0.0125012	0.0106252	0.00824768	0.00826624	0.00786703	0.00992389	0.0105507	0.0120752	0.025198	0.0382586	0.0158616	0.0165045	0.0017238	0.00265328	0.00970198	0.0103735	0.0148264	0.0125951	0.0121299	0.0105831	0.0134297	0.0118555	0.00886441	0.012555	0.0119485	0.0109843	0.0438265	0.0485047	0.0189694	0.0224071	0.0422327
M245T123	2.41991	4.01872	0.0060354	0.010393	245.043	245.042	245.043	123.128	115.701	125.353	29			373	0.00909779	0.0107823	0.0116821	0.0121283	0.0115656	0.0131777	0.019915	0.024532	0.0240355	0.0291357	0.0237048	0.0316519	0.0198343	0.0349517	0.0171681	0.0154403	0.00481195	0.0043963	0.0082604	0.00809813	0.0110022	0.0135462	0.0121191	0.011279	0.0111888	0.00923298	0.00799895	0.00761139	0.0091427	0.00792069	0.0394846	0.0217185	0.0261379	0.025334	0.069647
M249T668	1.58848	2.80029	0.0191621	1.51914e-07	249.134	249.133	249.134	667.764	667.601	669.314	5		[M-H-C5H8O4]- 382.183	8	0.000196111	0.000232726	0.000134544	0.000209357	0.000106351	0.0002164	0.000317369	0.000214268	0.000279889	0.00025084	0.000216764	0.000298376	0.000264435	0.000285768	0.00018345	0.000215205	0.000303195	0.000152317	0.000176454	0.000172139	0.000198191	0.000149112	0.000119853	0.000146559	0.000106452	0.000185201	0.000159262	0.0001176	0.000148437	0.000228027	0.000167557	0.000209775	0.000538395	0.000654158	0.000176197
M249T916	1.37462	0.548289	0.595785	0.000111983	249.133	249.133	249.133	915.542	914.509	916.614	3			254	0	0	5.52715e-05	1.21481e-05	1.22392e-05	1.92133e-05	9.04428e-06	1.05762e-05	4.77092e-05	3.60836e-05	0	3.20177e-05	3.849e-05	4.3436e-05	4.17714e-05	0.000103157	2.33073e-05	3.14554e-05	0.00011557	9.48308e-05	3.55755e-05	8.23759e-05	8.91624e-05	6.79111e-05	6.36391e-05	0	3.90975e-05	4.69434e-05	1.43551e-05	0.000118297	1.41663e-05	0	4.80538e-05	0	4.72218e-05
M249T714	5.65263	9.31276	0.000122607	5.85319e-06	249.134	249.134	249.134	713.812	713.404	714.436	3		[M-H-C5H8O4]- 382.183	64	0.000177094	0.000220068	7.66068e-05	0.00017651	0.000173534	0.000151721	0.000589313	0.000618453	0.000899729	0.00072648	0.00122179	0.00107817	0.000261667	0.000135324	0.000251693	0.000307512	0.000436039	0.000384971	0.000248147	0.000149927	0.000320627	0.000214464	0.00023484	0.000223352	0.000254933	0.000440498	0.000449332	0.000375853	0.000384144	0.000426402	0.000386924	0.00060954	0.000413196	0.000278072	0.000192356
M259T116	1.83525	2.88586	0.0224821	1.15067e-15	259.022	259.022	259.023	115.853	114.907	122.051	10			311	0.0158676	0.0167981	0.021423	0.0228163	0.0196485	0.01941	0.0319625	0.0291822	0.0164759	0.0364571	0.0437752	0.0456742	0.0214885	0.0227581	0.0221664	0.019182	0.014625	0.0131148	0.0210944	0.0244646	0.0213307	0.0236212	0.0215601	0.0173443	0.0181677	0.0157572	0.00901006	0.0164854	0.0174601	0.014631	0.0250004	0.0224987	0.0184677	0.0170806	0.0266666
M262T155	4.61695	-5.89122	0.00136983	1.9666e-17	262.056	262.056	262.057	155.318	151.507	156.518	14			323	0.023567	0.0231439	0.0274733	0.0353205	0.0290389	0.0280057	0.00691117	0.00645733	0.00443185	0.00511376	0.00499105	0.00556268	0.00824985	0.00648793	0.00675813	0.00507584	0.00716994	0.0052843	0.00643786	0.00627146	0.00746584	0.00694779	0.00651615	0.0054892	0.00464552	0.00410716	0.00404356	0.0045403	0.00425106	0.00482785	0.0970499	0.0853278	0.0278195	0.0382261	0.0993804
M267T129	1.98966	4.71897	0.00151253	2.04759e-17	267.072	267.069	267.073	128.988	127.042	134.741	51			285	0.0268172	0.0470195	0.0260002	0.0150745	0.0308428	0.0270121	0.0605675	0.034337	0.0429647	0.055421	0.0583847	0.056559	0.0324291	0.0355053	0.0855783	0.0611777	0.0858827	0.0926573	0.0151983	0.0139754	0.0120252	0.0118661	0.00875412	0.00833689	0.0202707	0.0170064	0.0168791	0.0219139	0.0221578	0.018664	0.0742269	0.0429599	0.0533348	0.0471839	0.0306229
M269T1353	9.43189	-5.95195	0.00142933	4.47473e-46	269.045	269.044	269.046	1353.02	1349.79	1354.73	30			63	0.25218	0.211368	0.352141	0.383973	0.312007	0.319121	0.0534892	0.0489307	0.0184701	0.0195407	0.018828	0.0179567	0.0026481	0.00278613	0.00274961	0.00397118	0.0029021	0.00269233	0.0030727	0.00318626	0.00378342	0.00335746	0.00327707	0.00295455	0.00329472	0.00330409	0.00299249	0.0034288	0.00329255	0.00360234	0.0838746	0.047077	0.0266013	0.0374232	0.0443455
M269T669	37.9967	6.66451	0.0011461	1.52222e-42	269.102	269.102	269.103	668.731	666.845	669.163	11			260	0.00194497	0.00265174	0.00119468	0.00145731	0.00139287	0.00141913	0.0286918	0.0309183	0.0680813	0.0698835	0.0875134	0.0648701	0.000754438	0.00111737	0.000755077	0.00119095	0.000818051	0.000959299	0.000657493	0.000531492	0.000546867	0.000592158	0.000553459	0.000654443	0.00140208	0.00112217	0.00106551	0.00130356	0.00143295	0.000983269	0.00936278	0.010314	0.00670167	0.00714237	0.00351152
M270T1352	7.86877	-4.46387	0.00571279	9.78234e-28	270.049	270.047	270.049	1352.35	1350.1	1353.62	12			63	0.0138133	0.0316561	0.0379246	0.0507267	0.04046	0.0466077	0.00688395	0.00686974	0.00299494	0.00300885	0.00332524	0.00228438	0.000713072	0.000536413	0.000867773	0.000664253	0.000725177	0.000472739	0.000618244	0.000605686	0.000658816	0.000739403	0.000811644	0.000893849	0.000697358	0.000538565	0.000771075	0.000684807	0.000452929	0.000652264	0.013015	0.015855	0.00418909	0.00619859	0.00718515
M271T1366	1.07804	0.495561	0.630957	0.0976566	271.061	271.06	271.062	1365.53	1354.53	1368.23	96	[3][M]-		23	1	1	1	1	1	1	1	1	1	1	1	1	1	1	1	1	1	1	1	1	1	1	1	1	1	1	1	1	1	1	1	1	1	1	1
M272T117	20.5477	-5.38762	0.0028722	2.20937e-11	272.065	272.059	272.066	116.748	115.68	120.942	24			307	0.00278453	0.00316684	0.00535447	0.00658708	0.00424437	0.00515009	0.000285169	0.000343856	0.000102472	0.000136227	0.000180311	0.000168682	0.0131298	0.0201671	0.0253471	0.0244289	0.0179705	0.0227343	0.029702	0.0231208	0.0291019	0.0381775	0.0290511	0.0259027	0.012599	0.0102739	0.00747175	0.00840076	0.0100804	0.00848427	0.00267446	0.00210092	0.00137771	0.00105762	0.00138614
M272T1365	1.05912	0.254822	0.804078	0.194967	272.064	272.063	272.065	1365.42	1354.63	1368.13	96	[3][M+1]-		23	0.131411	0.114601	0.156165	0.176725	0.15193	0.0767279	0.13667	0.155025	0.074687	0.141739	0.13984	0.139539	0.138346	0.122117	0.139555	0.131701	0.140223	0.12417	0.06938	0.168794	0.153076	0.0868244	0.144947	0.0769856	0.154436	0.134688	0.131879	0.130292	0.15022	0.145208	0.134205	0.151557	0.149341	0.160775	0.147047
M273T90	1.27493	1.13663	0.292773	3.63437e-10	272.958	272.957	272.96	90.0355	88.971	94.402	42			390	0.058938	0.0732043	0.053681	0.0745027	0.0616781	0.069001	0.0716667	0.0498765	0.0445443	0.07238	0.0971427	0.136856	0.0164979	0.0153382	0.0426374	0.0352484	0.0707147	0.0590773	0.0196168	0.0242346	0.0163128	0.0164306	0.0180233	0.018092	0.0334764	0.0412353	0.0267779	0.0366458	0.0298315	0.0392105	0.0759749	0.0710249	0.128716	0.0969113	0.149483
M277T115	6.58085	5.73659	0.0017877	7.6895e-65	277.033	277.032	277.033	115.392	114.573	121.745	23			42	0.000967114	0.00120552	0.00180855	0.00231317	0.00230805	0.00217552	0.00767303	0.00916738	0.0107022	0.0142331	0.0115867	0.0143919	0.00105329	0.00126228	0.00129926	0.000995684	0.000784777	0.00104852	0.00232624	0.00209775	0.0013956	0.00141315	0.00103062	0.00108358	0.0148707	0.00952969	0.00782808	0.00587674	0.0106893	0.00770989	0.0435913	0.0425173	0.0157263	0.0107004	0.0329459
M283T1673	6.6386	-5.62445	0.00155229	4.55639e-41	283.061	283.06	283.061	1672.59	1671.85	1679.43	28			55	0.109296	0.114519	0.174152	0.177882	0.163353	0.15153	0.0301722	0.0337276	0.0124095	0.0153361	0.0155519	0.0143103	0.000504632	0.00066484	0.000629516	0.000661162	0.000359655	0.000403632	0.000448987	0.000697387	0.000463033	0.000562775	0.000348571	0.000406773	0.000858606	0.000913174	0.000639768	0.00106002	0.000717068	0.00119121	0.105971	0.107644	0.0157322	0.0216057	0.0375123
M284T1363	31.0631	-7.32157	0.00070993	4.97112e-32	284.032	284.032	284.033	1363.11	1361.56	1364.42	6			290	0.0574541	0.0672057	0.0564371	0.0505492	0.0479021	0.0237747	0.00263003	0.00236693	0.00088038	0.000749866	0.00105171	0.000727062	8.01275e-05	7.5496e-05	0.000106479	0.00018168	0.000107972	3.08799e-05	9.48265e-05	0.00010986	0.000109732	0.000152028	0.000155626	7.75997e-05	9.11082e-05	3.53226e-05	0.00023491	0.000148031	0.000127988	0.000216674	0.0165811	0.0223942	0.0108977	0.0138127	0.0112541
M284T1672	6.63972	-5.51814	0.00183287	1.03229e-38	284.064	284.062	284.065	1672.49	1671.91	1673.43	10			55	0.0178909	0.0177498	0.0288993	0.027357	0.0269589	0.0249062	0.00478653	0.00527375	0.00199632	0.00252445	0.00269507	0.00254271	7.25696e-05	0.000164867	0.000105323	0.000147448	3.09168e-05	7.94562e-05	9.41181e-05	9.80632e-05	0.000141008	9.71652e-05	9.57687e-05	0.000130023	0.000189671	0.000120684	0.000126743	0.000176759	0.000135317	0.000161786	0.0164491	0.0168354	0.00275044	0.00372449	0.0062028
M285T1214	39.7715	-7.83161	0.000508826	1.9072e-28	285.04	285.038	285.041	1214.47	1211.71	1215.55	17			175	0.106091	0.122669	0.127485	0.152971	0.0974579	0.130891	0.00571123	0.00577123	0.00102738	0.000914571	0.00143549	0.00116857	0.000411471	0.000470532	0.000481394	0.00057895	0.000223328	0.000315738	0.000438078	0.000638817	0.00040001	0.000649024	0.000533633	0.00068557	0.000619094	0.000437974	0.000442484	0.000924033	0.000761557	0.000580987	0.112627	0.133912	0.0720321	0.0878016	0.121102
M285T1387	11.7808	-6.6296	0.000899108	5.58411e-53	285.04	285.039	285.04	1386.83	1385.12	1387.53	6			232	0.0122298	0.0125344	0.0157324	0.0175064	0.0107299	0.0111323	0.0019687	0.00163948	0.000428053	0.000671403	0.000808986	0.000576501	0.000425135	0.000298097	0.000586785	0.000407673	0.000360787	0.000494292	0.000629885	0.000552318	0.000588375	0.00073353	0.000675395	0.000503888	0.000403457	0.000482329	0.00046692	0.000767166	0.000595171	0.000546453	0.00488972	0.00600452	0.00286104	0.00416543	0.00358078
M285T578	3.05613	4.43515	0.00350935	3.18153e-20	285.061	285.06	285.062	577.997	576.206	579.552	54	[4][M]-		31	0.0577904	0.053454	0.0377857	0.0177407	0.033927	0.0372033	0.082354	0.092666	0.137018	0.138353	0.154471	0.0678215	0.0213633	0.0200723	0.116451	0.109582	0.213401	0.169613	0.0303891	0.0292807	0.0160125	0.0163612	0.0224246	0.0187847	0.0321762	0.0331757	0.0341763	0.0394234	0.0389807	0.040544	0.729222	0.737956	0.727461	0.605176	0.801604
M285T627	10.2547	6.77591	0.00100482	8.88961e-25	285.061	285.061	285.062	626.63	625.822	626.796	5			385	0.002555	0.00242581	0.00165942	0.0020514	0.00168189	0.00156378	0.0122196	0.0130828	0.0192219	0.0231462	0.0221957	0.0228476	0.000537481	0.000331067	0.00138922	0.00165047	0.00206256	0.00175481	0.000878734	0.0011825	0.000833107	0.000557505	0.000996843	0.000619401	0.00287758	0.00267743	0.00288221	0.0034387	0.00272106	0.00341985	0.0288588	0.026281	0.0228644	0.0197234	0.0358599
M286T578	2.43012	6.71039	0.00010401	2.521e-18	286.064	286.064	286.065	578.006	577.481	579.53	10	[4][M+1]-		31	0.00777194	0.00838202	0.00504177	0.00558701	0.00427161	0.00459604	0.0110782	0.00897805	0.0155492	0.0130394	0.0168539	0.0143499	0.00314565	0.00255678	0.00673627	0.0141447	0.0211711	0.0213266	0.00364204	0.00366778	0.00209945	0.00236384	0.00246537	0.00273141	0.00480812	0.0048794	0.00412882	0.00550829	0.00461622	0.00565636	0.0879758	0.0825501	0.0739393	0.061677	0.0979192
M289T93	2.72421	4.20288	0.00685989	3.67176e-14	288.936	288.935	288.937	93.488	90.29	94.805	9			426	0.0122811	0.0155322	0.00962739	0.0138436	0.00963841	0.0113483	0.0204162	0.0283153	0.0252512	0.0345957	0.0294666	0.0368097	0.0104943	0.0125565	0.0207453	0.0186703	0.0208725	0.0201034	0.00992894	0.0149384	0.0149717	0.0150609	0.0156775	0.0149847	0.0125854	0.0147545	0.00956292	0.0156181	0.0115954	0.0166086	0.0154902	0.0163752	0.0211983	0.0186406	0.0169205
M289T734	7.3963	-6.36379	0.00107972	7.11183e-21	289.071	289.07	289.072	733.903	725.749	735.448	67	[6][M]-		38	0.392946	0.567624	0.425272	0.473108	0.221891	0.217829	0.0651961	0.0590247	0.032207	0.0366205	0.0405861	0.0338714	0.0142407	0.0150183	0.00308589	0.00824911	0.00422038	0.0103518	0.0149821	0.0142419	0.0157674	0.0159525	0.0224956	0.0211019	0.384133	0.37364	0.307544	0.399883	0.334255	0.329265	0.302696	0.309331	0.416762	0.424907	0.618732
M289T647	2.13888	-3.5495	0.0119335	4.51895e-16	289.071	289.07	289.072	646.558	637.823	648.172	67	[5][M]-		327	0.0821901	0.106434	0.104338	0.0998388	0.0526362	0.0515052	0.0310333	0.0312872	0.0296992	0.0370171	0.04196	0.0401416	0.0831881	0.0861619	0.00782892	0.0211095	0.0106953	0.0273592	0.113152	0.109285	0.119613	0.128929	0.139797	0.120245	0.181362	0.166309	0.158377	0.193869	0.167362	0.167508	0.178855	0.204335	0.253324	0.243193	0.48205
M290T733	6.79864	-5.15584	0.00294855	1.04696e-17	290.075	290.073	290.075	733.442	731.613	734.776	27	[6][M+1]-		38	0.0569618	0.0685872	0.0627178	0.0637678	0.0299846	0.0249944	0.00889324	0.00934928	0.00440649	0.00525439	0.00580363	0.00540298	0.00215734	0.0022644	0.000368729	0.00126923	0.000652829	0.00172493	0.00230415	0.00249186	0.00235319	0.00271674	0.0030559	0.00281588	0.0499449	0.0460047	0.0411275	0.0409332	0.045153	0.0427417	0.03579	0.0387353	0.0561137	0.0570974	0.0959482
M290T647	1.91148	-3.49072	0.0112404	5.32516e-11	290.075	290.074	290.076	646.886	637.823	647.882	17	[5][M+1]-		327	0.0119535	0.0151413	0.0127316	0.0146085	0.00759454	0.00743001	0.00471057	0.00479571	0.00488802	0.0058895	0.0065969	0.00603179	0.0126965	0.0128632	0.00131686	0.00372029	0.00160337	0.00415105	0.01818	0.0167809	0.017099	0.0169718	0.0203166	0.018961	0.0291724	0.0262082	0.0230386	0.0278276	0.0265807	0.021213	0.0274543	0.0312469	0.0293791	0.0355309	0.0739913
M291T916	1.0379	-0.233641	0.821613	4.26219e-06	291.144	291.144	291.145	916.247	916.119	916.614	3			7	0.000184175	0.00022602	0.000214651	0.000183933	0.000108757	0.000222831	0.000194116	0.000118332	0.000167931	0.000185318	0.000249425	0.000137194	8.65431e-05	3.51667e-05	0.000218732	0.000272137	0.000265133	0.000207411	0.000167874	0.000160586	3.74881e-05	7.94451e-05	0.000135559	0.000121491	0.000239145	0.000124763	0.000128601	0.000304006	0.000221539	0.000370919	0.000120506	0.000597321	0.000218747	0.000334137	0.000199807
M293T121	8.5074	6.29941	0.00106097	1.34162e-13	292.923	292.922	292.924	121.034	117.795	122.143	4			425	0.000159259	0.000108204	0.000493716	0.000724507	0.000403591	0.000381442	0.0028391	0.00289613	0.00304355	0.00392258	0.00275739	0.00329741	0.00400022	0.00258342	0.00652938	0.00522355	0.00641924	0.00615441	0.0153939	0.0180419	0.0112636	0.0135143	0.0111683	0.00948188	0.000680114	0.000361928	0.00046353	0.000579559	0.000499632	0.000413956	0.00658356	0.00467536	0.000940019	0.000546231	0.00770955
M293T120	2.70456	4.81711	0.00303136	5.08286e-36	293.027	293.027	293.028	119.929	119.325	120.229	6			403	0.00080932	0.000893293	0.000844679	0.000719232	0.000659737	0.000622569	0.00194838	0.00181885	0.00151268	0.00206106	0.0017359	0.00204136	0.00194678	0.00131161	0.00177865	0.00132234	0.00178759	0.00146205	0.000648699	0.000767743	0.000813314	0.000875292	0.000813132	0.000671257	0.000597106	0.000517891	0.000298175	0.000572162	0.000556997	0.000638596	0.00272436	0.00228708	0.00228022	0.00148679	0.00620183
M293T637	7.38751	-7.26946	0.00060855	4.04617e-17	293.088	293.086	293.088	636.71	635.658	637.619	16			132	0.0553116	0.0589843	0.0359101	0.0446092	0.0290786	0.0387609	0.0068387	0.00618305	0.00447645	0.0045982	0.0052576	0.00426759	0.000578776	0.000495886	0.0009856	0.00112861	0.00131354	0.00135267	0.000935297	0.000685239	0.000584403	0.000831598	0.000911884	0.000653886	0.0279167	0.0219282	0.0279992	0.0307898	0.0267588	0.0269653	0.0547044	0.0615024	0.0940708	0.090961	0.049779
M293T1225	11.3527	-10.6826	7.29332e-05	1.18848e-28	293.087	293.087	293.089	1225.18	1224.29	1226.21	13			77	0.0479671	0.059717	0.0442573	0.0497685	0.0413822	0.0358894	0.00567798	0.00489174	0.00298519	0.0021984	0.0035531	0.00264496	0.00101633	0.00125041	0.00154812	0.00267677	0.00152948	0.00220441	0.00180667	0.00167523	0.000895695	0.000773933	0.00121154	0.000898998	0.0134374	0.0114273	0.0107247	0.0119596	0.0126977	0.0119704	0.0737295	0.0813995	0.0854763	0.105546	0.0954945
M293T737	1.27347	-1.72249	0.116212	5.78422e-17	293.087	293.087	293.088	736.911	736.262	738.066	9			393	0.0055996	0.00760449	0.00345233	0.00385345	0.00364983	0.00353975	0.0027787	0.002871	0.0033847	0.0034671	0.00336817	0.00303689	0.00194034	0.00204184	0.00748565	0.00699545	0.0113809	0.0107987	0.00259297	0.00241556	0.0017265	0.00178712	0.00181535	0.00175748	0.00403254	0.00401707	0.00381318	0.00500551	0.00496737	0.00512282	0.149672	0.154219	0.117068	0.0969373	0.0906067
M293T1728	1.4544	3.25764	0.0092739	5.8474e-17	293.211	293.211	293.211	1727.51	1727.25	1727.67	4			193	0.00518988	0.00525416	0.00517316	0.00429665	0.00411536	0.00409796	0.00833652	0.00484734	0.00606096	0.00565338	0.00815276	0.00602629	0.00248522	0.00497992	0.00351223	0.00496875	0.00313405	0.00342022	0.00469908	0.00552975	0.00450286	0.00495271	0.00538466	0.00401462	0.00461739	0.00565819	0.00399831	0.00619422	0.00489534	0.00708472	0.0072793	0.00935591	0.00414925	0.0056203	0.00335788
M293T1746	1.34012	-2.48232	0.0330868	1.40053e-11	293.211	293.211	293.212	1746.49	1745.36	1752.22	6			365	0.00274265	0.00361129	0.00264918	0.00307664	0.00265692	0.0025517	0.00276061	0.00162924	0.00138977	0.00157854	0.0027713	0.00203819	0.00108132	0.00242792	0.00191744	0.00199965	0.00106699	0.00154076	0.00200344	0.00166131	0.00118444	0.00106329	0.00136784	0.000894395	0.00206722	0.00126482	0.00175763	0.00184317	0.00234865	0.00210498	0.00232665	0.00351201	0.0020392	0.00296671	0.0019142
M295T1046	2.6859	7.28924	0.000207405	2.15199e-14	295.133	295.132	295.134	1045.63	1039.34	1047.07	73	[8][M]-		37	0.0201379	0.0271243	0.0178749	0.021377	0.0133581	0.0177537	0.0474428	0.0361692	0.0507831	0.0521714	0.0573924	0.0440535	0.316176	0.359454	0.481995	0.545522	0.458209	0.551682	0.451025	0.42512	0.382421	0.412082	0.423272	0.370992	0.054583	0.0474103	0.0540872	0.0436873	0.0682755	0.0532024	0.0519949	0.077059	0.0626914	0.0669548	0.0503106
M295T1120	2.91971	7.23482	0.000225148	9.20174e-16	295.133	295.133	295.134	1119.56	1114.07	1122.37	90	[7][M]-		27	0.231301	0.251718	0.238956	0.253724	0.214596	0.218963	0.510557	0.47584	0.719745	0.659296	0.792883	0.734602	0.349078	0.375339	0.790108	0.893483	0.766004	0.881058	0.978386	0.880666	0.581871	0.585783	0.627193	0.593619	0.389711	0.295278	0.341035	0.384703	0.379936	0.355652	0.351504	0.399641	0.304995	0.333861	0.288111
M295T1756	4.07386	-7.46541	0.000563473	4.73756e-66	295.227	295.227	295.228	1755.99	1752.82	1760.36	6			382	0.0191302	0.0199662	0.0167035	0.0174287	0.0142015	0.015282	0.00372337	0.00344982	0.00406129	0.00331048	0.00506566	0.00408475	0.00183473	0.00220832	0.00225187	0.00305997	0.00167087	0.00177745	0.00234058	0.00233673	0.00329483	0.00346241	0.00314375	0.00298717	0.00310725	0.00269976	0.00268746	0.00300069	0.00350574	0.00298701	0.0169307	0.0213044	0.00704902	0.011856	0.00625921
M296T1120	3.11476	5.24951	0.00135739	8.17969e-09	296.137	296.135	296.138	1119.56	1113.87	1122.33	74	[7][M+1]-		27	0.0437139	0.0383439	0.0415065	0.0474909	0.0374798	0.0174487	0.0913544	0.0922202	0.0714542	0.118403	0.148819	0.139636	0.0685458	0.0699248	0.160522	0.17145	0.156696	0.1538	0.175639	0.173234	0.0946673	0.0508365	0.114815	0.0566972	0.0350752	0.0494471	0.0629664	0.0693752	0.0596522	0.0671628	0.0626176	0.0628431	0.0253854	0.0625991	0.0511502
M296T1046	2.78808	6.91484	0.000356168	6.29339e-12	296.137	296.136	296.137	1045.63	1041.23	1046.97	26	[8][M+1]-		37	0.00463694	0.00639338	0.00339882	0.0042773	0.00271924	0.003176	0.00874147	0.00825396	0.0110073	0.0108493	0.0118731	0.0101548	0.0605612	0.0657021	0.0913039	0.0828334	0.0864799	0.0960065	0.0813762	0.0758338	0.0657589	0.0707342	0.0812001	0.0666713	0.0108026	0.00874896	0.0109696	0.0124978	0.0125844	0.0111906	0.0130112	0.0154576	0.0123284	0.0122853	0.0107842
M297T99	1.14609	0.445873	0.670826	1.10158e-25	296.882	296.882	296.883	99.474	98.812	100.749	4			428	0.00614195	0.0069683	0.00712142	0.00746265	0.00689017	0.00698301	0.0125329	0.0111419	0.00371742	0.00482168	0.00571663	0.00483561	0.00815047	0.00778954	0.00229696	0.0025298	0.00119023	0.00162513	0.00396992	0.00591964	0.00938982	0.0105436	0.00933544	0.00814349	0.00771703	0.00955736	0.00622692	0.00863075	0.00767214	0.00913719	0.0146381	0.0121825	0.00656779	0.00502365	0.00722329
M297T606	34.6228	4.64788	0.00557113	2.10606e-22	297.061	297.061	297.061	605.714	605.482	608.446	3			305	8.77942e-05	8.53843e-05	8.03215e-05	4.63956e-05	8.28117e-05	1.97062e-05	0.00223842	0.00294533	0.00197211	0.00186544	0.00142861	0.00154612	8.3794e-05	8.03603e-05	6.42921e-05	5.50847e-05	0.000138702	0.000118416	3.18081e-05	6.0162e-05	0.000119069	1.6404e-05	2.25691e-05	6.68634e-05	5.86721e-05	0.000111489	3.29823e-05	0.000140455	3.38668e-05	9.20011e-05	2.41251e-05	8.17132e-05	0.000163682	7.10847e-05	7.6912e-05
M299T896	1.36008	2.21633	0.0512809	1.58577e-31	299.019	299.018	299.021	895.794	892.823	897.479	32			19	0.0647344	0.0885658	0.0378774	0.0698874	0.0393598	0.056041	0.0886601	0.0417047	0.0752123	0.0443012	0.112188	0.0972234	0.000379062	0.000641191	0.000676011	0.000791153	0.000823131	0.000773223	0.000304685	0.000450267	0.000142357	0.000406272	0.000285576	0.000162984	0.0360076	0.0366433	0.015305	0.0355558	0.0463937	0.0286083	0.0412564	0.0509136	0.0327616	0.0483092	0.0218519
M299T1364	49.5307	-9.80373	0.000176164	3.24097e-36	299.056	299.054	299.057	1364.05	1361.46	1365.28	30			291	0.655932	0.684258	0.612625	0.668403	0.547731	0.567681	0.0223715	0.0213218	0.00517726	0.00488309	0.00628759	0.00522576	0.000308087	0.000380841	0.000308297	0.000401146	0.000343799	0.000428219	0.000290453	0.00033633	0.000362301	0.000420517	0.000238087	0.000236854	0.000442422	0.000453682	0.000830321	0.00130953	0.000594825	0.000627333	0.139527	0.177766	0.103878	0.120916	0.122495
M299T1681	26.3816	-6.49014	0.00118987	1.59938e-46	299.056	299.055	299.056	1680.75	1680.17	1682.41	19			60	0.0610277	0.0511958	0.0825177	0.0757839	0.054579	0.0539906	0.00436518	0.00451223	0.000731401	0.000795498	0.00116534	0.00109589	0.000538435	0.000460082	0.000549763	0.00066726	0.000311897	0.00050578	0.000630849	0.000675216	0.000437532	0.000587405	0.000564155	0.000514476	0.000493755	0.000530463	0.000578359	0.000998669	0.000508197	0.000697682	0.0665936	0.0691822	0.0155027	0.0272986	0.0351637
M299T1690	21.0692	-7.0247	0.000845611	7.21477e-44	299.055	299.055	299.056	1689.69	1688.92	1689.97	8		[M-H-CH2]- 314.079	136	0.0200503	0.0184483	0.025903	0.0272133	0.0208396	0.0179332	0.00154287	0.00144508	0.000502702	0.000611401	0.000814413	0.000739809	0.00046057	0.000401067	0.000502402	0.000436874	0.000213534	0.000325509	0.000569188	0.000554144	0.000441923	0.000737695	0.000505623	0.000403302	0.000532019	0.000379049	0.000471624	0.0005949	0.000438098	0.000547347	0.0263662	0.0266988	0.00522888	0.00937414	0.0137442
M299T1383	32.7205	-8.84337	0.000291928	4.0746e-21	299.056	299.055	299.056	1383.14	1382.9	1383.39	4			420	0.0739818	0.0792132	0.0691814	0.0915522	0.0626011	0.0747991	0.00331578	0.00317293	0.00139749	0.00142352	0.00142058	0.00147796	0.000196652	0.000198489	0.000370057	0.000458753	0.000250435	0.000202782	0.000441819	0.000431237	0.000335546	0.000409287	0.000234286	0.000278302	0.000470328	0.000404701	0.000438216	0.000403821	0.000419151	0.000518105	0.109459	0.00511936	0.0497455	0.0621803	0.0919418
M299T1542	37.7589	-6.2147	0.0014938	6.0316e-29	299.165	299.164	299.165	1542.18	1541.13	1543.61	8			119	0.198687	0.180613	0.136591	0.308061	0.221116	0.236981	0.0120062	0.0118307	0.00128461	0.00119078	0.00134689	0.00122321	0.00255503	0.00220589	0.0049503	0.00458871	0.00642936	0.00586576	0.00358527	0.00382026	0.00463669	0.00484913	0.00560797	0.00467532	0.000891459	0.00100933	0.000902324	0.00112804	0.000843967	0.00102617	0.0624802	0.0637921	0.032013	0.032043	0.056488
M300T1681	20.0619	-6.38611	0.00126883	9.24431e-49	300.059	300.058	300.06	1680.91	1680.07	1682.49	7			60	0.00963745	0.00778012	0.0125504	0.0130125	0.00901897	0.00831626	0.000920041	0.000780516	0.000214938	0.000323209	0.000157923	0.000259825	6.46093e-05	9.86784e-05	7.74073e-05	0.000101323	7.54713e-05	1.69971e-05	0.000126988	8.44819e-05	7.01882e-05	0.000283395	0.000160761	3.10501e-05	7.8116e-05	7.70901e-05	8.47108e-05	0.0002564	0.000134423	0.000135754	0.00939011	0.00973778	0.00246898	0.00401356	0.00620565
M300T1364	43.1507	-5.61226	0.00245101	1.40584e-23	300.059	300.059	300.06	1363.72	1361.86	1365.27	12			292	0.06034	0.0901661	0.0884278	0.0996144	0.0325945	0.0458181	0.00282496	0.00245169	0.000855225	0.000566902	0.000906868	0.000680011	6.56256e-05	8.60066e-05	9.0542e-05	8.89676e-05	5.33046e-05	0	8.00406e-05	0	0.000158788	6.62948e-05	8.09345e-05	2.81066e-05	0.000121824	6.37556e-05	5.20804e-05	0.00014414	5.90966e-05	0.000254001	0.0188625	0.020249	0.0129945	0.0155766	0.0143266
M301T862	56.1153	7.93739	0.000509812	5.23792e-27	300.999	300.998	300.999	861.846	856.254	865.331	26			120	0.0044893	0.00410784	0.00548893	0.0056311	0.0045365	0.00421568	0.218731	0.262089	0.222141	0.262968	0.26372	0.261899	0.0184697	0.0168431	0.00879113	0.00919488	0.00385603	0.00383963	0.0340561	0.0335539	0.0442644	0.0426408	0.0447502	0.0394806	0.00606803	0.00560237	0.00525503	0.00561471	0.00508831	0.00540805	0.0118543	0.0104247	0.0098964	0.00747148	0.0144943
M301T895	2.33629	6.77952	8.9483e-05	2.5638e-37	301.035	301.033	301.036	895.321	892.606	897.481	31		[M-H-C6H8O6]- 478.074	19	0.05796	0.0679946	0.0685064	0.0582525	0.0678981	0.0462911	0.142372	0.116835	0.129826	0.123964	0.156261	0.13255	0.00194433	0.00225137	0.00204105	0.00271863	0.00190463	0.00212872	0.00396013	0.00363379	0.00403467	0.00476642	0.00391287	0.00358569	0.0501136	0.0327247	0.0357352	0.0427946	0.0378772	0.0398689	0.0480195	0.052852	0.0427237	0.04976	0.0165533
M307T116	22.9366	5.36872	0.00299991	1.55269e-10	307.043	307.036	307.044	116.128	114.193	118.929	10			312	0.00092323	0.000978093	0.000984494	0.00127887	0.0011933	0.00124241	0.0131723	0.0182765	0.0207458	0.0339824	0.0261705	0.0291894	0.00207698	0.00175834	0.00222602	0.00168539	0.00191426	0.00150554	0.00142807	0.00122443	0.0034784	0.00320301	0.0030793	0.00298363	0.00135439	0.000722354	0.000503972	0.000665926	0.000898902	0.000681356	0.0145182	0.0131899	0.0149193	0.00869421	0.010116
M311T959	1.17943	-0.437667	0.677054	9.43249e-18	311.128	311.127	311.129	959.389	953.882	969.463	95	[10][M]-		74	0.0927336	0.0084895	0.0415558	0.0797453	0.00318806	0.0512359	0.0391428	0.039289	0.0482723	0.0330333	0.0309968	0.0435264	0.152319	0.176673	0.192471	0.235161	0.205576	0.204169	0.173543	0.168056	0.102801	0.11393	0.147108	0.111811	0.0634477	0.0516835	0.066441	0.0576364	0.0668315	0.0876068	0.260154	0.279455	0.214552	0.259312	0.314024
M311T1028	1.19329	-1.27682	0.230796	4.81035e-16	311.128	311.127	311.13	1027.99	1017.73	1029.25	96	[9][M]-		11	1.21183	1.36628	1.19807	1.26084	1.07217	0.991201	0.734515	0.757581	1.04037	0.95997	0.954164	1.02866	0.818561	0.98747	1.13929	1.18406	1.10708	1.2936	0.753623	0.894007	0.641865	0.691008	0.799236	0.585487	1.02478	0.779139	0.692421	0.99142	0.836748	0.706574	1.84489	1.83979	1.30227	2.00159	1.81041
M311T1366	1.46872	-3.24973	0.010498	7.23477e-17	311.129	311.128	311.129	1366.2	1365.74	1366.85	8			293	0.0259164	0.0353383	0.0258097	0.0296123	0.0212088	0.0213122	0.0138694	0.0115247	0.0202171	0.0172055	0.0214352	0.0160396	0.00102374	0.00130162	0.00336663	0.00461431	0.00455188	0.00582412	0.00317269	0.00296695	0.00109055	0.0012535	0.00160593	0.0012879	0.00957297	0.00844032	0.00954683	0.00969966	0.0108324	0.00958419	0.0358981	0.0658338	0.098662	0.116559	0.125401
M311T1262	2.15262	7.09013	5.32486e-05	1.17049e-15	311.129	311.128	311.13	1261.6	1260.09	1262.73	19			251	0.00829971	0.0110556	0.00609041	0.00578384	0.00544437	0.00473333	0.0116959	0.0110808	0.0135092	0.0122589	0.0176538	0.0138181	0.0171614	0.0379916	0.330647	0.338352	0.336379	0.358111	1.35276	1.27342	0.0933654	0.188334	0.345368	0.319141	0.0071941	0.00496356	0.00446799	0.00438465	0.00516724	0.00430978	0.00452324	0.00536324	0.00235456	0.00327892	0.00243424
M311T1691	1.33255	-2.16199	0.0705038	9.53811e-51	311.222	311.221	311.222	1690.61	1690.03	1690.76	6			149	0.00230015	0.0028484	0.00290829	0.00272402	0.00282494	0.00210744	0.001776	0.00142565	0.00158294	0.001594	0.00279498	0.00218783	0.00151125	0.00208802	0.00233906	0.00243933	0.00157263	0.00180296	0.00279151	0.00298612	0.00256519	0.00258281	0.00238887	0.0018374	0.00226473	0.00253233	0.00196837	0.00305405	0.0026682	0.00363034	0.0030769	0.00306694	0.00209534	0.00227565	0.002027
M312T112	1.23912	0.691937	0.511033	5.81099e-72	312.093	312.093	312.094	111.59	111.492	111.988	5			205	0.000879018	0.00109286	0.0011503	0.00165725	0.000899374	0.00124774	0.00128685	0.00212123	0.000859016	0.00115639	0.00102866	0.00108851	0.000628848	0.000573228	0.000371202	0.000452932	0.000214145	0.000194591	0.000438576	0.00019392	0.000430197	0.000211589	0.000331703	0.00039348	0.00180115	0.00189214	0.00155299	0.00208448	0.00178914	0.00220276	0.00133278	0.00109966	0.00135165	0.000997861	0.0014062
M312T960	1.60793	-3.57882	0.00949204	6.46371e-16	312.132	312.13	312.133	959.665	955.57	960.673	14	[10][M+1]-		74	0.0162288	0.018357	0.0144509	0.0151671	0.0113364	0.0119114	0.00827493	0.00701188	0.00964391	0.00764732	0.00985067	0.00785532	0.0298281	0.0326654	0.0359612	0.043515	0.0349352	0.0396223	0.0310289	0.0323646	0.0214488	0.0215504	0.0257328	0.023619	0.0120576	0.0106349	0.011022	0.0135963	0.012413	0.0105403	0.0387905	0.0504262	0.034911	0.0451662	0.0618549
M312T1028	1.5948	-1.99226	0.0768083	8.37924e-12	312.132	312.13	312.133	1028.14	1018.31	1029.32	92	[9][M+1]-		11	0.233358	0.233994	0.231379	0.20236	0.200377	0.16021	0.0966843	0.0795932	0.00562697	0.17611	0.245698	0.164155	0.16039	0.1706	0.223537	0.207832	0.213429	0.181507	0.138164	0.135184	0.0890575	0.106066	0.0677556	0.0702951	0.139262	0.108147	0.13569	0.14316	0.165311	0.1708	0.35073	0.360899	0.318043	0.324203	0.288854
M312T1262	1.82461	4.95602	0.000583273	1.87655e-13	312.132	312.131	312.133	1261.54	1260.68	1262.3	12			251	0.00200982	0.00207966	0.00136326	0.0016979	0.00144607	0.00107166	0.00238182	0.00221274	0.00269814	0.00267596	0.00357223	0.00274292	0.00711413	0.00679273	0.026623	0.0678063	0.0595465	0.0686979	0.233363	0.252766	0.0356024	0.0299616	0.0592952	0.0289659	0.00130942	0.00128427	0.000991505	0.00104251	0.00140023	0.00130702	0.00109399	0.00148994	0.000577856	0.000861659	0.000697857
M313T1562	28.8507	-8.38206	0.000376852	4.14336e-18	313.071	313.07	313.072	1562.27	1560.8	1563.84	15			202	0.0387056	0.0397613	0.0421836	0.049612	0.0349007	0.0366417	0.00214547	0.00181991	0.000884829	0.000835865	0.00108613	0.000841338	0.000191315	0.000339972	0.000185689	0.000457913	0.000240175	0.000195834	0.000398269	0.000266273	0.000239889	0.000238355	0.000242017	9.36066e-05	0.000175329	0.000186675	0.000268529	0.000241057	0.000209386	0.000281483	0.0775321	0.0811182	0.0294176	0.0519808	0.102896
M313T1679	21.6517	-6.99405	0.000839097	1.74812e-34	313.071	313.07	313.072	1679.42	1678.76	1680.07	34			24	0.495485	0.524407	0.736686	0.658988	0.694929	0.609274	0.0434363	0.0463056	0.0142747	0.0167185	0.0164287	0.0158568	0.000752197	0.000841552	0.000772098	0.000904819	0.00061318	0.00104901	0.000778057	0.00119433	0.000593575	0.000844621	0.000703092	0.000562175	0.000885444	0.00080986	0.000946911	0.00119941	0.00106948	0.0008652	0.332652	0.359133	0.121137	0.140906	0.268214
M313T1690	16.9246	-6.01228	0.00167794	1.6802e-28	313.071	313.071	313.072	1689.52	1689.06	1689.85	11		[M-H]- 314.079	136	0.0945429	0.112602	0.172363	0.135403	0.163916	0.146496	0.0122215	0.0127905	0.00440015	0.00450848	0.0056739	0.00464273	0.000524791	0.000469797	0.000630762	0.000954528	0.000385074	0.000637996	0.000591987	0.00101136	0.000520751	0.000739683	0.000370377	0.000348874	0.000672565	0.00051341	0.000582345	0.0011975	0.000522418	0.000610582	0.0734763	0.0674302	0.0242744	0.0330128	0.0483596
M313T1257	1.64818	-3.7175	0.00489126	1.60308e-18	313.144	313.143	313.145	1256.9	1256.49	1257.82	8			180	0.0102607	0.0140589	0.0117455	0.0108757	0.00900917	0.00929776	0.00619083	0.00616817	0.00629134	0.00511859	0.00658129	0.00558498	0.00377495	0.00357603	0.0547246	0.0589647	0.0722955	0.0610748	0.112727	0.058161	0.0771093	0.081043	0.109341	0.110236	0.00772874	0.00621624	0.00607852	0.00700975	0.00724273	0.00701008	0.00248427	0.00269704	0.000841061	0.00100527	0.00105823
M313T1040	2.10301	4.16322	0.00282005	3.98415e-30	313.144	313.144	313.144	1040.01	1038.73	1040.45	6			150	0.00348519	0.00522043	0.00169522	0.0026431	0.00130115	0.00194543	0.00328103	0.00338224	0.00615826	0.00542779	0.00654621	0.00485719	0.00224299	0.00236369	0.00621758	0.0077915	0.00808992	0.00867074	0.00835301	0.00782921	0.00240821	0.0025311	0.00349543	0.00342217	0.00249883	0.00198741	0.00219848	0.00274492	0.00313334	0.00292163	0.00608734	0.00613298	0.00475154	0.0045812	0.00585047
M313T1708	1.12273	-0.806189	0.442057	3.3569e-47	313.237	313.236	313.238	1708.15	1707.72	1708.77	4			197	0.00246177	0.0028356	0.00230846	0.00337295	0.00320324	0.0026536	0.00184323	0.00171609	0.00218199	0.00245886	0.00345296	0.00274629	0.00147487	0.00256599	0.00229423	0.00184905	0.00123661	0.00126966	0.00190311	0.00329072	0.00243672	0.00241047	0.00213801	0.00205737	0.00236009	0.00271088	0.00162387	0.00340237	0.00235157	0.00431787	0.00260942	0.00269644	0.00220468	0.00255226	0.00168395
M314T1680	21.1406	-6.68624	0.00105602	1.52025e-33	314.074	314.074	314.075	1679.58	1678.7	1680.47	22			24	0.0808552	0.0891982	0.131076	0.111519	0.118828	0.104436	0.00784904	0.00746919	0.00286007	0.00298331	0.00288632	0.00305249	0.00021771	0.000137767	0.000169591	0.000226304	0.000172501	0.000184063	0.000308909	0.000201242	0.000205766	7.81554e-05	0.000124948	9.11464e-05	0.000271292	0.000159842	0.00025887	0.000158564	0.000217945	0.000335402	0.051733	0.0605801	0.0189029	0.0244302	0.0431553
M315T1415	31.5116	-5.9759	0.00184254	3.51645e-23	315.051	315.05	315.051	1415.32	1411.74	1416.27	12			52	0.021974	0.051519	0.0620145	0.0502443	0.044797	0.041127	0.00222886	0.00201365	0.000643146	0.000880883	0.00107865	0.00078688	0.000632967	0.000496912	0.000762077	0.000731311	0.000523994	0.000654173	0.000731137	0.000814188	0.000789767	0.000780513	0.000621042	0.000595359	0.000889433	0.000723707	0.000509267	0.000709772	0.000864066	0.000889433	0.175012	0.198717	0.12393	0.156909	0.236683
M315T1386	33.1423	-8.86274	0.000278813	4.36097e-27	315.051	315.05	315.051	1385.77	1384.97	1387.22	6			429	0.0496617	0.0548247	0.0453364	0.0518252	0.0327835	0.0343745	0.00254743	0.00195004	0.000666233	0.000591039	0.000638093	0.000632727	0.000693598	0.000442937	0.000669212	0.000695387	0.000571028	0.000804661	0.000797209	0.000937352	0.000887586	0.000845394	0.00067052	0.000540705	0.000674513	0.000872555	0.000615341	0.000711668	0.000485907	0.00095868	0.0185445	0.0241781	0.0183719	0.0228953	0.022243
M315T468	14.0818	9.17721	0.000221178	1.3505e-22	315.072	315.071	315.073	467.675	466.625	470.794	54			76	0.0407567	0.0422718	0.0210493	0.016359	0.0181706	0.0215629	0.256347	0.259472	0.358145	0.385029	0.418782	0.342637	0.0161698	0.0142509	0.145909	0.0669074	0.238454	0.198125	0.0387597	0.0324209	0.0173554	0.0153798	0.0204074	0.0181293	0.042596	0.0411324	0.0158216	0.00384697	0.0445693	0.0422714	0.468747	0.492123	0.419543	0.373549	0.323779
M315T1225	6.67738	7.75294	0.000413134	1.94679e-12	315.159	315.158	315.16	1224.93	1224.75	1225.14	4			356	0.000754278	0.000708222	0.000449338	0.000504873	0.000369821	0.000460059	0.00214611	0.00202388	0.00395221	0.00374655	0.00528887	0.0034035	0.00175393	0.00202021	0.00588966	0.00840511	0.00358044	0.0105379	0.00470757	0.00444069	0.00228345	0.00221649	0.00211203	0.00183906	0.000850917	0.000693719	0.000721045	0.00091263	0.000715014	0.00081654	0.00335697	0.00421871	0.00114859	0.0013424	0.000972301
M316T467	9.06339	6.51967	0.00122541	7.02286e-10	316.075	316.074	316.076	467.451	466.449	468.134	13			355	0.00247353	0.00343934	0.00168906	0.00204931	0.00170106	0.00148217	0.016244	0.0178293	0.0170746	0.0178612	0.0257549	0.00859186	0.00120036	0.00144627	0.00959195	0.0102824	0.0150356	0.0157284	0.00301026	0.00104551	0.000789096	0.000497444	0.00108437	0.00070045	0.00340203	0.00347797	0.0026117	0.00376505	0.00353584	0.00316681	0.0507758	0.0239544	0.042973	0.0237344	0.0190657
M325T937	1.18739	1.708	0.124074	1.61739e-10	325.107	325.106	325.109	936.785	933.527	939.525	10			247	0.0141722	0.0183019	0.0149812	0.0158857	0.0175294	0.0134941	0.0156055	0.0122485	0.0164818	0.0156923	0.0279836	0.0199987	0.00981974	0.0163907	0.0141726	0.0218269	0.00799141	0.0132658	0.0262724	0.0233691	0.016864	0.0209381	0.0153112	0.0125179	0.0228666	0.0158215	0.0174518	0.0268003	0.0258536	0.0207652	0.0169012	0.0243624	0.0134598	0.0194908	0.00904389
M325T886	1.18056	-0.716289	0.502143	1.42823e-09	325.108	325.106	325.109	885.759	878.306	888.26	23			248	0.0365644	0.047893	0.0349958	0.00259987	0.0386643	0.035173	0.0268186	0.0221338	0.0262033	0.0224528	0.0301004	0.0248859	0.0434782	0.0627145	0.055607	0.071166	0.0381179	0.0496194	0.0519249	0.0449478	0.0372253	0.0415761	0.0371081	0.031479	0.0305338	0.0237238	0.0264047	0.0277705	0.0319361	0.0238748	0.0142942	0.057877	0.0376322	0.0385771	0.00113676
M325T896	7.86153	-7.61641	0.000611572	8.42091e-12	325.107	325.107	325.108	895.632	894.614	896.007	9			287	0.034811	0.0385112	0.0275128	0.0335813	0.0372283	0.0400687	0.00500355	0.00320605	0.00393468	0.00367373	0.0061589	0.00406639	0.0753482	0.0844641	0.00433345	0.00485929	0.075017	0.0759049	0.0380974	0.031133	0.0156311	0.0158074	0.0183938	0.0163876	0.0105687	0.00682572	0.00847358	0.0090888	0.0112189	0.00900731	0.0361977	0.0451229	0.0219993	0.0331138	0.0262925
M325T918	23.9754	-7.64629	0.000605499	2.38129e-18	325.108	325.107	325.108	918.12	915.541	920.307	32			255	0.127753	0.126455	0.120776	0.114195	0.156316	0.142312	0.00442078	0.00429838	0.00620455	0.00482704	0.00621804	0.00548135	0.333023	0.370454	0.19963	0.212787	0.21493	0.214686	0.149806	0.137159	0.0606297	0.0653319	0.0489879	0.0249497	0.0225398	0.0183874	0.0134473	0.0137066	0.0228582	0.0199138	0.110705	0.104763	0.00657273	0.0081943	0.0102623
M325T1446	3.01859	7.0547	0.000289063	2.05504e-11	325.107	325.107	325.108	1445.79	1445.31	1446.04	3			225	0.000481747	0.000667278	0.00030223	0.000524595	0.000291154	0.000404465	0.000951046	0.000834289	0.00159868	0.0012256	0.00162108	0.00112029	0.000358381	0.000226939	0.000415886	0.000440138	0.000481346	0.000475115	0.0031084	0.00322368	0.00024865	0.00042679	0.000808138	0.000901148	0.00028632	0.000349362	0.000106769	0.000295023	0.000116776	0.000284282	0.000691408	0.000734112	0.000410066	0.000442927	0.000507858
M325T118	13.6847	-7.93952	0.000494804	1.94312e-18	325.114	325.113	325.114	118.428	117.479	119.325	14		[M-H]- 326.121	154	0.0801769	0.086506	0.054692	0.0474102	0.0508493	0.0514289	0.00334707	0.00386224	0.00373348	0.00393703	0.00521308	0.00453616	0.00227775	0.00311389	0.00223698	0.00274922	0.00122343	0.00173039	0.00357898	0.00358963	0.00336235	0.00308826	0.0025277	0.00242281	0.0249456	0.0216259	0.0211277	0.0262683	0.0306305	0.0247071	0.0279686	0.0326376	0.0109578	0.0144031	0.0172706
M325T129	2.65442	-4.39255	0.00453007	7.56159e-23	325.113	325.113	325.114	128.689	128.574	128.784	3			286	0.0139633	0.0115557	0.00804761	0.00921215	0.00976694	0.00817517	0.00221871	0.00249001	0.00325854	0.00382572	0.00526757	0.0047054	0.00166574	0.00249079	0.00505298	0.00483	0.0059348	0.00622783	0.00139462	0.00108264	0.00111997	0.00126885	0.000979631	0.0010335	0.00468524	0.00387401	0.00385788	0.00504661	0.00471217	0.0050928	0.0278533	0.0260344	0.00556119	0.00621793	0.0119115
M325T1137	2.67376	-5.51579	0.00182588	1.20205e-19	325.144	325.143	325.145	1136.87	1134.78	1138.01	21			182	0.0730808	0.0919976	0.0604806	0.0386956	0.056718	0.0562828	0.0206667	0.0181481	0.0223502	0.0216146	0.0263181	0.0191704	0.00983239	0.0116489	0.0134619	0.0187168	0.0154023	0.0183141	0.0148777	0.0135994	0.00767238	0.00859215	0.0104173	0.00836658	0.0296324	0.021845	0.0275639	0.0281926	0.0288976	0.0261456	0.0299345	0.0781662	0.0789423	0.0932337	0.0751377
M326T918	18.0975	-9.14324	0.000259429	9.38623e-18	326.111	326.11	326.112	918.033	915.944	920.307	11			256	0.0250166	0.0283414	0.0192952	0.0223673	0.0283529	0.020504	0.00118935	0.000857473	0.00127231	0.00126361	0.00163657	0.00128573	0.0668645	0.0637543	0.0372186	0.0452845	0.0391735	0.0418551	0.027726	0.0278379	0.0127027	0.0119159	0.0106418	0.00949902	0.00410122	0.00358364	0.00281559	0.00293953	0.00444552	0.00454524	0.0219859	0.0223266	0.00242172	0.00300687	0.00280016
M327T884	3.19909	-5.45911	0.00142415	1.16788e-19	327.123	327.122	327.125	884.365	878.708	886.938	88	[11][M]-		3	0.212884	0.2072	0.24075	0.244646	0.18986	0.173623	0.0797647	0.0623165	0.070353	0.0547372	0.0827053	0.0285318	0.274073	0.354837	0.308555	0.391015	0.268338	0.311071	0.209213	0.191707	0.164419	0.177162	0.207348	0.17614	0.149046	0.105273	0.130178	0.133024	0.152263	0.113861	0.287998	0.356623	0.260081	0.325514	0.316218
M327T1226	2.02277	4.35248	0.00316963	1.63742e-34	327.123	327.122	327.124	1225.75	1224.05	1226.53	14			357	0.0128226	0.016573	0.0126123	0.0124036	0.00829581	0.00855434	0.0169058	0.0152905	0.0254202	0.0255566	0.0272672	0.0209955	0.0120091	0.0155424	0.0583927	0.0648993	0.0588811	0.0663292	0.412663	0.377003	0.0252051	0.030222	0.06212	0.0632967	0.00547651	0.00449884	0.00466102	0.00436307	0.00471902	0.00523589	0.0075196	0.00998378	0.00658569	0.00797751	0.00872031
M327T1280	1.54749	-1.33759	0.218309	9.68049e-05	327.123	327.122	327.124	1280.11	1275.01	1281.91	33			44	0.0861875	0.0778768	0.0765174	0.073286	0.0476152	0.0670891	0.0398581	0.00153739	0.10134	0.00322236	0.12061	0.0451183	0.209724	0.181858	0.0391823	0.0535617	0.124042	0.0553313	0.0483693	0.0378421	0.0190126	0.0194536	0.0190391	0.0214409	0.0468837	0.0288709	0.0420986	0.0347291	0.0481746	0.0335056	0.148078	0.141687	0.0784088	0.0752194	0.113014
M327T932	1.26518	-2.05108	0.0872434	6.72052e-11	327.123	327.122	327.124	931.89	924.433	936.882	92	[12][M]-		1	0.690264	0.798899	0.764806	0.754772	0.692332	0.66843	0.54795	0.432427	0.544577	0.476727	0.76301	0.542287	0.202599	0.730472	0.675928	0.820199	0.548037	0.677807	0.673179	0.581279	0.171281	0.525967	0.51107	0.429687	0.700709	0.192807	0.578162	0.585518	0.73758	0.587018	0.801985	1.04853	0.744873	0.95818	0.791139
M327T1263	3.30417	-5.66133	0.00147554	3.70986e-19	327.123	327.122	327.124	1263.45	1262.21	1264.73	30			252	0.188004	0.170261	0.19765	0.206136	0.168567	0.14881	0.0535564	0.0553613	0.0549966	0.0422179	0.0612809	0.0406997	0.00442589	0.0063764	0.0198948	0.0253784	0.0309767	0.0336579	0.00612156	0.00565167	0.00205279	0.00219243	0.00322573	0.00313319	0.070689	0.059753	0.0557167	0.059704	0.037285	0.0739929	0.198229	0.403157	0.221724	0.29684	0.00714096
M327T1034	1.80497	2.28885	0.0629696	2.7829e-31	327.123	327.122	327.124	1034.11	1033.29	1034.7	8			58	0.00900691	0.0118361	0.0070621	0.00743262	0.00518535	0.00525271	0.00786046	0.00698203	0.0181359	0.0172289	0.012319	0.0104895	0.00482611	0.00630557	0.0182583	0.0213144	0.0152945	0.0177401	0.136397	0.108014	0.00444678	0.00541519	0.00971318	0.0077814	0.00644027	0.00569355	0.00516296	0.00548291	0.00629096	0.00631256	0.00924517	0.0134696	0.00461364	0.00575626	0.00604016
M327T775	2.51148	-5.00706	0.00274082	3.48056e-17	327.145	327.143	327.145	775.434	774.804	775.606	4			275	0.0129883	0.0128949	0.00817653	0.0106853	0.00813383	0.00794	0.00337219	0.00337178	0.00331207	0.00360822	0.00483611	0.00377756	0.00383351	0.00395179	0.0104059	0.0094959	0.00996096	0.0138806	0.00595956	0.00529926	0.00158263	0.00147383	0.00252884	0.00258103	0.00157576	0.00189217	0.00179624	0.00247019	0.0019143	0.00157981	0.0268798	0.0284477	0.0337983	0.0312213	0.0485762
M327T1583	1.08181	-0.627165	0.544918	7.31682e-38	327.217	327.216	327.218	1583.47	1583.32	1584.87	5			215	0.00050555	0.000774705	0.000407334	0.000631843	0.000445874	0.000512306	0.000401262	0.000383863	0.000342309	0.000356194	0.000693368	0.000626529	0.000408855	0.000258669	0.000403609	0.000538278	0.000357539	0.000556645	0.000352149	0.000700996	0.00036226	0.000557138	0.000334552	0.000249562	0.000286598	0.00033842	0.000360159	0.000606666	0.000416172	0.000376235	0.000754399	0.000802211	0.000508962	0.000631785	0.000542507
M327T1641	1.84304	2.79214	0.0191134	1.5321e-36	327.264	327.264	327.265	1640.92	1639	1641.22	3			239	0.000146386	8.18642e-05	0.00019997	0.00014517	0.000308836	0.000146722	0.00019055	0.000216058	0.000459361	0.000283828	0.000449958	0.000346156	0.00023169	0.000312214	0.000152504	0.000201216	9.51719e-05	0.000160672	0.000461528	0.000637217	0.000411704	0.000513002	0.000277015	0.000402961	0.000218537	0.000245569	0.000198716	0.000230956	0.000219537	0.000313081	0.000179824	0.000216955	6.05716e-05	0.000195658	0.000217358
M328T884	2.5646	-5.74972	0.00116228	2.34457e-09	328.127	328.125	328.128	884.144	878.507	888.15	39	[11][M+1]-		3	0.0347867	0.0439275	0.0398851	0.0371948	0.0292489	0.0265604	0.014495	0.0121366	0.0127806	0.0107766	0.0146748	0.0110263	0.029809	0.0653448	0.0502199	0.0651941	0.0478805	0.0563723	0.0390574	0.0366688	0.0312319	0.0356029	0.0400583	0.033988	0.0270637	0.0216239	0.0241657	0.0255026	0.0284008	0.0236358	0.0279702	0.0635045	0.0442639	0.0550866	0.00265197
M328T932	1.33291	-1.11308	0.294186	0.00043032	328.127	328.125	328.128	931.688	924.936	937.596	100	[12][M+1]-		1	0.0666365	0.0700257	0.0877753	0.141691	0.0612864	0.0657685	0.0904753	0.0411678	0.0995964	0.0331935	0.0618587	0.0359322	0.0548761	0.1052	0.0748234	0.00337333	0.0917393	0.09525	0.0747021	0.00304856	0.048866	0.0905942	0.0296857	0.0646642	0.0551768	0.0794045	0.0620215	0.0811682	0.105337	0.00227089	0.139671	0.15218	0.138701	0.0905454	0.05886
M328T1226	1.9346	4.62944	0.00164201	1.62737e-26	328.126	328.126	328.127	1226.02	1225.48	1226.5	7			358	0.00276112	0.00340508	0.00254532	0.00222349	0.00182916	0.00171208	0.00337558	0.00278571	0.00534162	0.00452987	0.00556278	0.00423967	0.00333053	0.00307059	0.0110849	0.012676	0.0115694	0.0127206	0.0720353	0.0276785	0.00641048	0.00614009	0.0131853	0.0124618	0.00116617	0.00103273	0.00104379	0.000718878	0.00105838	0.00128898	0.00173288	0.00276438	0.00151025	0.00165907	0.00187352
M328T1034	1.61603	2.08397	0.0725775	2.98296e-27	328.127	328.126	328.127	1034.11	1033.19	1034.32	6			58	0.00239522	0.00298251	0.00140429	0.00204214	0.00111038	0.00106163	0.00162136	0.00160433	0.00352301	0.00351849	0.00312797	0.00226472	0.00108081	0.00113095	0.00354133	0.00452152	0.00268759	0.00337154	0.0240398	0.0227764	0.00107878	0.000835859	0.0021463	0.00153093	0.00141509	0.00119896	0.00116753	0.00148338	0.00142626	0.00180106	0.00196579	0.00315139	0.00100373	0.00127168	0.00107079
M329T1395	67.0929	-9.63516	0.000200331	8.12291e-16	329.066	329.065	329.067	1395.17	1393.03	1396.25	19			164	0.105624	0.135354	0.101661	0.144109	0.0980279	0.117704	0.00285445	0.00245926	0.000793675	0.000870912	0.00114246	0.00109568	0.00029456	0.000291225	0.000626353	0.001038	0.000719678	0.000677919	0.000732887	0.000654849	0.000311583	0.000390343	0.000421985	0.000348024	0.000584287	0.000296806	0.000524274	0.000628098	0.000388764	0.000367118	0.135909	0.0739013	0.0411581	0.00404369	0.166544
M329T1686	48.0969	-8.27438	0.000388086	2.64592e-40	329.066	329.066	329.067	1685.64	1685.19	1686.29	32			20	0.709227	0.752663	0.899335	0.818777	0.729302	0.65117	0.0325413	0.0335742	0.00274708	0.00348859	0.00351924	0.00357295	0.00153859	0.00177676	0.000919481	0.00076832	0.000529291	0.000624679	0.000436934	0.000623738	0.000572692	0.000546302	0.000492326	0.000341593	0.000894628	0.00116853	0.0012575	0.00177344	0.000897341	0.00119356	0.707475	0.70136	0.327083	0.410861	0.684909
M329T542	1.76725	-3.27979	0.0120956	5.93744e-18	329.087	329.085	329.089	541.56	540.848	542.584	17			210	0.0647186	0.0612535	0.0428763	0.0502389	0.0398038	0.043821	0.0209346	0.0217263	0.029685	0.0287817	0.0265013	0.028635	0.0149327	0.0149069	0.00824143	0.0108175	0.00502709	0.00446445	0.00903627	0.00697755	0.0124908	0.00967817	0.0132772	0.0115561	0.00397055	0.00313798	0.00336991	0.00433211	0.00410866	0.00401402	0.0144676	0.0147147	0.0190871	0.0158577	0.00979391
M329T460	1.07544	-0.396834	0.700268	1.2603e-14	329.087	329.086	329.089	459.873	459.093	463.841	24		[M-H]- 330.095	107	0.0451688	0.0612709	0.021952	0.0565406	0.0342882	0.0253148	0.0286032	0.0354678	0.0304093	0.0304079	0.0364155	0.0362034	0.00440511	0.00410675	0.00655799	0.00624905	0.00846629	0.00689748	0.0112304	0.0104332	0.00722829	0.00625288	0.00772995	0.00714479	0.0141408	0.0118686	0.0123827	0.015348	0.0138458	0.0135557	0.0546385	0.0605141	0.0576552	0.0441292	0.0497272
M329T994	1.21885	1.66479	0.13178	8.41367e-18	329.139	329.137	329.14	993.735	991.559	994.843	16		[M-H-C6H10O5]- 492.199	86	0.0152619	0.0155745	0.0117886	0.0130909	0.00924543	0.0111687	0.0135287	0.0117628	0.0149749	0.0136902	0.0184715	0.0141793	0.013152	0.0155384	0.0506616	0.0623963	0.0663413	0.0332681	0.0503271	0.0196792	0.0318443	0.0321021	0.0349598	0.029231	0.00612806	0.0046118	0.00525316	0.0053981	0.00596124	0.00551162	0.0481006	0.064962	0.0493615	0.0610156	0.0674111
M329T921	4.05784	8.24201	1.82457e-05	1.05783e-42	329.139	329.138	329.14	920.72	918.562	923.351	5			165	0.00439112	0.00336896	0.00698202	0.00322534	0.00523704	0.00249194	0.0163576	0.0150197	0.0171479	0.0161903	0.0200815	0.0163513	0.00196154	0.00290188	0.00216001	0.00442478	0.00386475	0.00378919	0.00140192	0.00200372	0.0017472	0.00119539	0.00220008	0.0019635	0.00147462	0.00128602	0.00139698	0.00144686	0.00159965	0.00106919	0.00501062	0.00447401	0.00335117	0.00402026	0.00494975
M329T1168	7.81858	13.5072	2.67549e-05	5.42969e-15	329.139	329.138	329.139	1167.64	1167.5	1167.76	4		[M-H-C6H10O5]- 492.199	39	0.00166239	0.00202762	0.00131984	0.0013099	0.00144301	0.00131648	0.0091536	0.00726968	0.0122343	0.0110597	0.0167759	0.0105275	0.0017441	0.00227831	0.0256781	0.030783	0.0393185	0.0468582	0.00433732	0.00376523	0.00117992	0.00170378	0.00150054	0.00140196	0.00195015	0.00200727	0.00159697	0.00189429	0.0022487	0.00194783	0.011388	0.0145818	0.00521672	0.00611253	0.00423362
M329T1441	1.72226	-3.58194	0.0110807	4.20434e-19	329.233	329.232	329.234	1440.74	1439.85	1453.94	8			170	0.00626298	0.00897019	0.00342951	0.00399448	0.00362846	0.00345595	0.00262115	0.00210308	0.00238492	0.00233716	0.00296798	0.00260321	0.00214659	0.00236137	0.00304248	0.00346849	0.00287671	0.0036253	0.00222875	0.00241341	0.00401587	0.00433868	0.00489865	0.00478645	0.00182337	0.00209797	0.00152277	0.00265151	0.00199	0.00266249	0.00718116	0.00862988	0.00505017	0.0058218	0.00535667
M330T1686	48.7758	-8.33223	0.0003777	1.85403e-39	330.07	330.069	330.07	1685.75	1685.09	1694.56	29			20	0.125369	0.1387	0.161808	0.13124	0.129609	0.117546	0.00575829	0.0056081	0.000530917	0.000710773	0.00055363	0.000669107	0.000250951	0.000226208	0.000203488	0.00016162	0.000100032	9.56506e-05	0.000119887	0.000177993	0.000148554	0.000210458	8.44323e-05	8.79972e-05	0.000244051	0.000237407	0.000228935	0.000491033	0.000228677	8.09748e-05	0.114019	0.147057	0.056294	0.0700115	0.130469
M331T889	3.05947	-7.88997	2.14714e-05	5.1521e-51	331.046	331.044	331.046	888.939	888.388	889.664	3			30	0.00065231	0.000949682	0.000591985	0.000640395	0.000492085	0.000525277	0.000142101	0.000151327	0.000129334	0.000253281	0.000224098	0.000213976	6.13764e-05	7.01272e-05	3.46096e-05	5.30245e-05	4.94765e-05	1.35554e-05	0.000114919	0.00013272	0.000100774	7.42473e-05	5.95632e-05	0.000126506	0.00013573	7.9366e-05	4.29544e-05	0.000119097	6.15622e-05	4.02764e-05	0.000750786	0.000871885	0.00113618	0.00137072	0.00056222
M331T342	18.7837	3.92221	0.011138	7.1667e-16	331.066	331.065	331.068	342.403	341.867	343.308	13			135	0.00213824	0.00325609	0.00279641	0.00284478	0.00202623	0.00222111	0.0459453	0.0599615	0.0288768	0.0536174	0.0274158	0.026621	0.00350234	0.00328928	0.00163651	0.00151612	0.00103298	0.00111012	0.00546222	0.00588652	0.0103297	0.0113995	0.0122805	0.0109979	0.0028479	0.00278864	0.00253744	0.00337657	0.00302434	0.00306068	0.00836822	0.00732528	0.00876629	0.00616967	0.0167275
M331T446	11.9619	4.23124	0.0081939	1.03947e-25	331.067	331.066	331.068	445.905	444.385	451.575	13			421	0.00647665	0.00793865	0.00562118	0.00664334	0.00490251	0.00620101	0.0374484	0.0855739	0.0768312	0.0861257	0.0788538	0.0335695	0.00262063	0.00282828	0.00357295	0.00343971	0.00348331	0.00334147	0.0099193	0.00749419	0.00607849	0.00543567	0.00534604	0.00492947	0.0112203	0.009121	0.0100393	0.0141534	0.0128435	0.0126717	0.0274431	0.0275293	0.0206585	0.0229594	0.0418245
M331T1112	12.4001	9.43704	0.000192093	2.33278e-09	331.154	331.153	331.155	1112.05	1111.72	1112.77	4		[M-H-C6H10O5]- 494.214	28	0.00082599	0.000750587	0.000486158	0.000473915	0.000414178	0.00045886	0.00478645	0.00374143	0.00801789	0.00695821	0.00955092	0.00698416	0.000584046	0.000462936	0.00913024	0.0122106	0.0126749	0.0148251	0.00213719	0.00236343	0.00057219	0.000675268	0.000419111	0.000625172	0.000802561	0.000569612	0.000633388	0.000620546	0.000534154	0.00066392	0.00746139	0.00879447	0.00150106	0.00118077	0.000633267
M333T116	1.76309	-2.43727	0.0431633	8.0081e-09	333.059	333.057	333.06	115.603	114.598	123.474	39			313	0.0138885	0.0127498	0.0216338	0.0250204	0.0197422	0.0215636	0.00811475	0.0097121	0.00852893	0.0125183	0.0104366	0.0124155	0.121763	0.0644129	0.0340647	0.0303745	0.00526948	0.00536864	0.0172672	0.0174219	0.0210298	0.0245522	0.0232863	0.0209647	0.0194967	0.0159715	0.0130333	0.0147415	0.0158304	0.0134522	0.152367	0.130188	0.0869131	0.0646101	0.22981
M337T158	2.25078	3.58438	0.01117	9.61686e-16	337.077	337.076	337.078	157.518	157.056	159.637	12			324	0.0155372	0.0179208	0.0108563	0.0130839	0.00882046	0.0086593	0.0166005	0.0180297	0.021564	0.0298986	0.0289239	0.0360006	0.00998271	0.008134	0.0170348	0.0157088	0.025454	0.0206316	0.00794448	0.00858258	0.00631085	0.00643339	0.0051053	0.00483112	0.00851631	0.00782698	0.00783235	0.00785601	0.00964851	0.00817133	0.0201342	0.0169008	0.01303	0.0129657	0.0136665
M337T748	3.3572	-6.16769	0.000243074	2.70442e-28	337.092	337.091	337.094	748.298	735.312	749.518	74	[13][M]-	[M-H]- 338.1	9	1.18889	1.34029	1.19615	1.35719	1.04845	1.08783	0.524747	0.378103	0.184307	0.310029	0.207827	0.307818	0.0046607	0.00434576	0.0468061	0.0462747	0.0818495	0.06442	0.0427848	0.0396693	0.0207565	0.0218728	0.0401473	0.0298092	2.08401	1.66719	1.85443	1.98591	2.22236	1.95028	0.932892	0.990296	1.26079	1.11852	0.785061
M337T622	1.46386	-2.21494	0.051204	1.24122e-11	337.093	337.092	337.094	622.123	620.45	623.574	27	[14][M]-		65	0.0234313	0.0240659	0.0203295	0.0244806	0.0176031	0.0198983	0.0158232	0.0162338	0.0122108	0.0114861	0.0140531	0.0109551	0.000278557	0.000168801	0.00197221	0.00164954	0.00340366	0.00312896	0.00233704	0.00238456	0.000648159	0.00083175	0.00070093	0.000629114	0.148844	0.147426	0.132637	0.141695	0.108983	0.123308	0.122095	0.121525	0.0991884	0.085755	0.0101211
M337T818	39.1517	4.8383	0.00471859	1.3176e-25	337.092	337.092	337.094	817.938	815.858	820.056	12			144	0.00212968	0.0026733	0.00212364	0.00270042	0.00209203	0.00210821	0.0957255	0.112678	0.0612674	0.0763819	0.0655228	0.0629504	0.000146839	0.000303459	0.000374722	0.000404055	0.000505106	0.00046203	0.000355862	0.000342212	0.000187626	0.00013183	0.000141454	6.02318e-05	0.0114295	0.00928747	0.00881316	0.0102439	0.0101112	0.0107091	0.00271198	0.0033491	0.00422912	0.00460171	0.00294312
M337T720	4.83806	3.44225	0.0179983	2.92707e-24	337.093	337.092	337.093	720.271	717.535	721.066	10			350	0.0221153	0.0264585	0.020989	0.0258825	0.0202101	0.0214034	0.127331	0.132919	0.043312	0.0991454	0.0499117	0.118213	0.000878679	0.0012466	0.0012529	0.000947152	0.00117963	0.000979894	0.000565878	0.000861505	0.000632715	0.000499968	0.000539071	0.000731244	0.274924	0.226426	0.216161	0.236487	0.243201	0.24919	0.014618	0.0148462	0.0663449	0.0570364	0.0174499
M338T748	5.97475	-6.83146	9.20727e-05	3.21913e-28	338.096	338.094	338.097	748.298	741.497	749.536	54	[13][M+1]-		9	0.205098	0.218263	0.204058	0.229167	0.17951	0.186787	0.0502682	0.0611287	0.00232549	0.00252156	0.0338792	0.0333293	0.00104617	0.00102474	0.00804504	0.0073225	0.0132216	0.0121121	0.00644797	0.00654898	0.00366534	0.00402322	0.00689615	0.00620884	0.354169	0.278223	0.302694	0.342645	0.383705	0.336236	0.161098	0.171536	0.210793	0.184963	0.136013
M338T623	1.35641	-1.93344	0.0825304	2.89451e-11	338.095	338.095	338.096	622.675	622.22	623.1	6	[14][M+1]-		65	0.00399924	0.00485725	0.0036683	0.00430862	0.0033181	0.00383632	0.00290628	0.0031	0.00231639	0.00248723	0.00256627	0.00246322	0.000544167	0.000682597	0.000968063	0.00143932	0.00124028	0.00132563	0.000825315	0.00075835	0.000272341	0.000290512	0.000274092	0.000202763	0.0242091	0.0221211	0.0204762	0.02377	0.0231423	0.0213331	0.0197642	0.0203756	0.0167354	0.0122978	0.0034662
M341T773	29.5693	12.4185	5.83862e-05	4.90897e-24	341.102	341.102	341.104	773.032	766.315	775.243	6			276	0.00246444	0.0034525	0.00210028	0.00278299	0.00291284	0.00317516	0.0628704	0.0678409	0.0965981	0.0652173	0.108751	0.0684326	0.00432588	0.00467956	0.00410466	0.00527857	0.00323677	0.00363186	0.00355983	0.00332887	0.00150176	0.00208599	0.00136216	0.00141826	0.00534419	0.00311461	0.00579247	0.00394289	0.00714849	0.00369146	0.00356247	0.00417697	0.00321657	0.00426527	0.00203436
M341T146	1.02876	0.165896	0.871948	4.93133e-13	341.109	341.107	341.11	146.298	143.639	149.04	82		[M-H+Cl]2- 648.256 [M-2H]2- 684.232	62	0.475562	0.54078	0.488726	0.567684	0.487471	0.47784	0.231379	0.448487	0.474245	0.528342	0.647612	0.584694	0.406373	0.397397	0.263539	0.241563	0.108935	0.104578	0.321456	0.320244	0.282308	0.334837	0.306275	0.258937	0.10098	0.127033	0.17105	0.166978	0.196382	0.0578425	0.568843	0.604914	0.609254	0.570701	0.593691
M341T129	1.40734	-2.03026	0.0758527	1.04044e-15	341.109	341.108	341.11	129.484	127.547	131.106	91	[15][M]-	[M-H]- 342.116	25	0.690589	0.574492	0.711025	0.695301	0.719349	0.606186	0.386754	0.337458	0.351926	0.496893	0.606566	0.571864	0.364823	0.476799	0.342539	0.350747	0.1526	0.142888	0.493199	0.468156	0.40239	0.406791	0.330787	0.293995	0.304295	0.23704	0.261533	0.296648	0.338196	0.224152	0.911742	0.976022	0.606275	0.780666	0.603848
M341T209	1.43277	1.33357	0.229924	9.3796e-05	341.109	341.108	341.11	209.143	206.972	210.081	9			172	0.0130298	0.0141808	0.0134326	0.0139666	0.0105996	0.0118597	0.0211987	0.0171026	0.0234278	0.00650041	0.00624251	0.0256253	0.0172911	0.017703	0.00904885	0.00970347	0.00390103	0.00421746	0.0106004	0.010584	0.0116093	0.011997	0.0126726	0.0119106	0.00487081	0.00402991	0.00409205	0.00544876	0.00564744	0.00402057	0.0166603	0.021543	0.0126466	0.0195234	0.0138691
M341T168	1.04576	-0.17973	0.862414	4.077e-10	341.109	341.108	341.109	167.505	164.792	171.624	7			147	0.169	0.190872	0.172623	0.207501	0.162444	0.177586	0.154047	0.00557415	0.170305	0.214915	0.23499	0.247166	0.177495	0.167897	0.100862	0.0924321	0.0427437	0.0416354	0.115858	0.12519	0.113874	0.118531	0.114571	0.104571	0.0572034	0.0474995	0.052875	0.0581209	0.0594686	0.046947	0.233388	0.236535	0.204249	0.204707	0.202461
M341T1048	6.27943	-7.49825	0.000571933	8.84363e-22	341.139	341.137	341.14	1048.18	1043.05	1049.53	64			96	0.303821	0.317915	0.29336	0.33705	0.214494	0.257237	0.0522349	0.0421603	0.0364171	0.0355978	0.0541152	0.0369868	0.0168601	0.0404844	0.0324406	0.0322236	0.0415451	0.0543493	0.0373471	0.0351502	0.0220627	0.0227218	0.0290209	0.0253759	0.0642074	0.0466613	0.0313368	0.0674793	0.074297	0.0530334	0.209488	0.252868	0.26986	0.302326	0.257323
M342T130	1.36887	-1.73237	0.1194	6.34693e-11	342.112	342.11	342.113	129.569	127.648	131.307	73	[15][M+1]-		25	0.055685	0.0686532	0.0808303	0.0825744	0.0875795	0.0792767	0.0326414	0.0501251	0.0519732	0.0537817	0.0706924	0.0570668	0.0451029	0.0543126	0.035333	0.0358564	0.0149784	0.0180953	0.0526831	0.0496946	0.0398955	0.0358531	0.030079	0.033163	0.0298645	0.0232918	0.0253343	0.0275115	0.0333796	0.0233981	0.113028	0.0950895	0.0754189	0.0758059	0.0728239
M342T1048	4.16734	-3.22531	0.0225547	2.54014e-16	342.142	342.141	342.143	1048.06	1046.57	1048.82	12			374	0.0266647	0.0620179	0.0551755	0.00260133	0.042407	0.0443728	0.0103871	0.00850259	0.00818725	0.00723008	0.00894004	0.00690671	0.00653093	0.00794399	0.00959431	0.0112891	0.00927994	0.00975481	0.00730944	0.00596241	0.00472893	0.00510498	0.00560587	0.00475849	0.0147456	0.0113271	0.0147422	0.0139943	0.0140321	0.0126972	0.0430761	0.0494297	0.0483026	0.0437617	0.0505105
M343T1027	1.96079	4.51865	0.00392813	2.05568e-33	343.118	343.117	343.119	1027.04	1025.86	1027.77	7			265	0.00110076	0.00183538	0.00090237	0.00119208	0.00110623	0.0012107	0.00230158	0.00213247	0.00204158	0.00199859	0.00215701	0.00206016	0.00214203	0.00258266	0.00418722	0.00548817	0.004524	0.00495661	0.0406465	0.0740423	0.00363651	0.00394511	0.0085105	0.00685842	0.00160359	0.00111427	0.00103352	0.00132153	0.00201707	0.00153097	0.00283101	0.00305324	0.000314436	0.000381843	0.000309689
M343T851	6.42496	6.21712	0.00149812	1.17162e-21	343.118	343.117	343.118	850.718	850.041	852.25	7			411	0.000670899	0.00107463	0.000759337	0.00080383	0.0008118	0.000643274	0.00342902	0.00304935	0.00592942	0.00580126	0.00488872	0.00457785	0.000919655	0.000993406	0.00728812	0.00907023	0.0079825	0.00700073	0.0396452	0.0410193	0.00110806	0.000786833	0.00162314	0.00136272	0.00267681	0.00208974	0.00195453	0.00210155	0.00193521	0.00252227	0.000883929	0.00119992	0.000532705	0.000804777	0.000720639
M343T1036	2.76341	2.77068	0.0366236	4.44643e-37	343.118	343.118	343.119	1035.82	1034.7	1036.74	8			375	0.00237976	0.00306549	0.00280446	0.00225737	0.00306125	0.00176147	0.00306603	0.00295829	0.00947133	0.0102503	0.00725288	0.00612446	0.00152196	0.00166042	0.009587	0.00908653	0.00766666	0.00898818	0.084712	0.00332048	0.00216841	0.00205419	0.00428385	0.00394983	0.00115027	0.00102505	0.00101575	0.000870416	0.00100977	0.00128939	0.00156595	0.00198698	0.00122513	0.00187094	0.00098614
M343T712	2.35015	-3.52296	0.0128762	1.20032e-13	343.139	343.137	343.14	711.799	711.126	712.438	14			329	0.0297965	0.0152434	0.0310997	0.0370658	0.0263832	0.029009	0.00884797	0.00986723	0.0115164	0.0133628	0.013698	0.0130721	0.00679244	0.0064964	0.00832278	0.00887509	0.00955765	0.00864972	0.00374059	0.00381836	0.00174102	0.00217072	0.0018044	0.00155658	0.00262933	0.00255218	0.00247834	0.00279902	0.00358918	0.00262284	0.0676293	0.0622498	0.0905895	0.0690819	0.139542
M344T1029	2.72516	6.5451	0.000395593	2.24833e-35	344.122	344.119	344.122	1028.88	1027.12	1036.44	7			266	0.000288857	0.000441961	0.000168713	0.000259638	0.000244167	0.000313452	0.000884342	0.000621119	0.000669037	0.000533997	0.000710837	0.000758178	0.000672957	0.000596221	0.00125541	0.00181806	0.00141629	0.00164566	0.0203075	0.0181794	0.00121985	0.00111498	0.0024323	0.00200626	0.000490961	0.000266558	0.000306788	0.000289701	0.000374409	0.000373285	0.000615557	0.000649324	0.000139575	0.00019913	8.74004e-05
M345T1416	104.451	-10.4942	0.000130812	2.55313e-26	345.061	345.06	345.062	1416.08	1414.14	1417.07	26			52	0.323237	0.390792	0.313211	0.35941	0.247571	0.261193	0.00685967	0.00615023	0.0005311	0.000367527	0.000774459	0.000312962	0.000402629	0.000725751	0.00027979	0.000383133	0.000334597	0.000406498	0.000331211	0.000260576	0.000308636	0.000215597	0.000171607	0.000112393	0.000324328	0.000334285	0.00108973	0.0011876	0.000490099	0.000730572	0.558225	0.674219	0.535731	0.635744	0.788277
M345T903	1.00637	0.0567461	0.956281	2.94432e-19	345.134	345.133	345.135	903.034	902.369	903.942	7			17	0.0140989	0.0159662	0.0129355	0.0139853	0.00947522	0.0111421	0.0126564	0.00934645	0.014364	0.0100457	0.0152016	0.0117629	0.00873793	0.0107105	0.0153577	0.0188223	0.0202846	0.0206635	0.00930037	0.00966071	0.0082345	0.0074811	0.00849382	0.00830138	0.00243509	0.00197611	0.0019687	0.00251646	0.00199174	0.00211531	0.024348	0.0295805	0.0281059	0.0318795	0.0397299
M345T1006	3.79637	-4.94892	0.00213851	2.82226e-27	345.134	345.133	345.135	1006.3	1002.63	1006.94	20			78	0.0474431	0.0439608	0.0541587	0.0327385	0.0385371	0.0394202	0.012904	0.0144301	0.00893869	0.00857393	0.00791192	0.00798899	0.0115206	0.0107909	0.0246754	0.0272475	0.0345343	0.0340861	0.00882329	0.00781981	0.00943853	0.008882	0.0139339	0.0129289	0.164954	0.137815	0.132466	0.130008	0.166272	0.155552	0.109515	0.0977623	0.0139596	0.0142252	0.0232088
M345T762	24.8887	7.30885	0.000744997	7.444e-67	345.134	345.133	345.136	762.176	761.241	764.782	8			160	0.00149032	0.00167083	0.00110779	0.00101288	0.00120539	0.00120813	0.0281603	0.0331674	0.0246173	0.0266098	0.0314167	0.0279537	0.000883615	0.000539295	0.00116599	0.00148235	0.00109048	0.00153927	0.00138025	0.00143318	0.000251272	0.000328049	0.000388077	0.000287706	0.00102834	0.00100591	0.000910527	0.00105235	0.0011175	0.0012515	0.00149459	0.00133658	0.00101586	0.00115703	0.000744707
M346T1416	65.9842	-6.14625	0.00163057	1.81457e-22	346.065	346.063	346.065	1415.97	1414.25	1417.48	9			52	0.0504619	0.0739615	0.0552857	0.0665242	0.015661	0.0470523	0.00146397	0.00156024	0.000178797	0.00017883	0.000261732	0.000129814	0.000119002	0.000177526	0.000103971	0.000209514	0.000124948	0.000135922	0.000183794	0.000154655	0.000162614	0	0.000119232	0.000105565	3.03043e-05	0.000195086	0.000182424	0.000446016	0.000170993	0.000121382	0.0946303	0.0948529	0.0749357	0.108624	0.134195
M349T116	140.811	-5.21219	0.00342564	2.34347e-21	349.184	349.183	349.185	116.349	115.176	116.997	18			314	0.00117164	0.000784233	0.00176643	0.00231685	0.00127184	0.00197278	2.58055e-05	2.00556e-05	0	0	2.15225e-05	0	0.0047559	0.00575098	0.00407217	0.0051411	0.00100006	0.0034355	0.00378937	0.0047623	0.00679609	0.00628869	0.00378058	0.00394894	0.00410964	0.00446746	0.00296	0.00487778	0.00349139	0.00371002	6.22755e-05	7.95557e-05	2.97833e-05	2.21503e-05	8.0568e-06
M351T659	7.96243	-8.06129	0.000288295	4.26546e-25	351.072	351.07	351.073	658.801	656.65	659.802	19			50	0.0793109	0.113202	0.0415097	0.0765983	0.050458	0.0694241	0.00949048	0.0108282	0.00553681	0.00649888	0.00717979	0.00631204	0.000196945	0.000190532	0.00051289	0.000315095	0.000784188	0.000914138	0.000730051	0.000950346	0.000500254	0.00036618	0.000387897	0.000312428	0.027748	0.0265837	0.0248593	0.0307002	0.0287132	0.0238587	0.0508271	0.0590533	0.052563	0.0456166	0.0214885
M351T633	31.8931	12.5793	5.52783e-05	1.13759e-40	351.072	351.071	351.072	633.373	631.946	634.29	10			41	0.0033346	0.00465934	0.00190075	0.00262997	0.00205284	0.00230391	0.0898059	0.073663	0.0727726	0.0693404	0.0961128	0.0736221	0.00050237	0.000565166	0.000852933	0.000923151	0.00105821	0.000945353	0.000301813	0.000430593	0.000263202	0.000275355	0.000376984	0.00054334	0.00521183	0.00439993	0.003999	0.00535074	0.00516501	0.00403915	0.00571046	0.00732101	0.0108412	0.00989894	0.00768855
M353T659	4.37679	-6.97547	0.000146336	1.89338e-26	353.087	353.086	353.088	658.808	656.65	660.129	52	[16][M]-	[M-H]- 354.095	50	0.553679	0.619186	0.585603	0.582984	0.535072	0.511638	0.152119	0.173908	0.079404	0.0954506	0.0894046	0.0924012	0.00124578	0.00134675	0.00492802	0.00545761	0.00846704	0.00734773	0.00842638	0.00831931	0.00486923	0.00447371	0.00405165	0.00364919	0.276501	0.243337	0.226603	0.28337	0.263991	0.249648	0.398737	0.420773	0.406705	0.373334	0.194584
M353T722	33.5843	9.15852	0.00025846	1.20112e-33	353.088	353.087	353.088	721.579	720.433	723.363	10			388	0.00191607	0.00232144	0.00162954	0.0020177	0.0016397	0.00187629	0.069924	0.058674	0.0556827	0.0516475	0.0574286	0.054732	0.0005371	0.000483361	0.000448315	0.000632419	0.000376208	0.000375511	0.000296786	8.88821e-05	9.4549e-05	0.000164072	0.000133413	0.00012021	0.00175309	0.00163759	0.0014265	0.0017115	0.00176329	0.00221471	0.00181652	0.00207398	0.00425693	0.00318855	0.00282422
M353T634	39.5128	8.56025	0.000356183	1.51465e-44	353.087	353.087	353.088	633.574	632.047	634.356	12		[M-H+Cl]2- 672.213 [M-2H]2- 708.189	41	0.0147063	0.0140218	0.0108095	0.0123312	0.00935293	0.0107797	0.484205	0.45253	0.370967	0.399169	0.435407	0.449783	0.00104659	0.000938337	0.00117125	0.00132533	0.00111669	0.00124911	0.00109407	0.00136286	0.000960329	0.000791277	0.00141967	0.00120339	0.0176924	0.0165633	0.0157638	0.0186896	0.018045	0.0168947	0.0262121	0.0277228	0.0526385	0.0371947	0.0315537
M354T659	4.92217	-7.09534	0.000271945	1.02196e-24	354.091	354.089	354.092	658.555	656.851	659.644	27	[16][M+1]-		50	0.0944439	0.102365	0.104068	0.0964676	0.0851544	0.0858198	0.0214176	0.0246426	0.0124587	0.0151729	0.0152507	0.0141133	0.000263233	0.000329765	0.00113251	0.0011233	0.00167653	0.00146095	0.00178903	0.00155665	0.000933476	0.000924571	0.0010058	0.00087189	0.0455615	0.0334657	0.0359194	0.0432068	0.0425233	0.0395393	0.063757	0.0575335	0.0665014	0.0603778	0.026241
M354T633	38.071	7.97426	0.000497341	7.37369e-37	354.091	354.09	354.092	633.226	632.047	634.154	10			41	0.0025571	0.00278096	0.00157198	0.00188161	0.00135926	0.00152287	0.0727304	0.0703989	0.0565993	0.060749	0.0624973	0.0684074	0.000147252	0.000173038	0.000228995	0.000238798	0.000224446	0.000136669	0.000188721	0.000135647	0.000165266	0.000160083	0.000222831	0.000210026	0.0027074	0.00247807	0.00225753	0.00321045	0.00281506	0.00273914	0.00360323	0.00453375	0.00611081	0.00584126	0.0039065
M355T971	100.268	-7.17526	0.000817787	1.19833e-23	355.118	355.116	355.12	971.41	968.148	972.843	43			13	0.106453	0.0848486	0.12814	0.117978	0.117329	0.125127	0.00111573	0.000884065	0.000949523	0.00106322	0.00139458	0.00125083	0.0562669	0.0488659	0.0701492	0.163479	0.0303513	0.108239	0.0462692	0.0474602	0.0354947	0.035938	0.0229028	0.033253	0.0200424	0.0128203	0.0204629	0.0189649	0.0255814	0.0162856	0.123434	0.171373	0.103825	0.152531	0.0743484
M355T924	85.7483	-6.36596	0.00141342	8.49627e-16	355.118	355.118	355.119	923.523	922.084	924.754	8			363	0.0294332	0.0279065	0.0212922	0.029229	0.0304769	0.0410342	0.000346407	0.000324008	0.000358797	0.00034048	0.000313822	0.000271754	0.0131992	0.0162113	0.0708615	0.0705905	0.0281396	0.0335946	0.00811515	0.00513758	0.00422432	0.00418253	0.00514269	0.00449779	0.00233742	0.00107167	0.00227983	0.0017442	0.00267627	0.00209464	0.0245582	0.0199893	0.0114997	0.0204489	0.00842445
M356T972	82.994	-11.0323	0.000106204	7.01595e-26	356.121	356.121	356.123	971.657	971.161	971.929	4			270	0.0200172	0.028973	0.0160665	0.0211151	0.0140618	0.0208591	0.000205403	0.000147721	0.000140611	0.000266203	0.000349578	0.000242858	0.0104759	0.0170011	0.0208437	0.0297717	0.0133203	0.0206525	0.0104785	0.0100604	0.00650367	0.0064817	0.00918107	0.0073338	0.00420348	0.00297088	0.00417937	0.00292685	0.00607599	0.00439589	0.0112844	0.0150793	0.0189879	0.0271212	0.0127679
M357T826	2.13306	3.99624	0.00361067	1.53456e-34	357.098	357.097	357.098	825.605	825.163	825.848	4			141	0.000457217	0.000374282	0.000274095	0.000390532	0.000325099	0.000489101	0.000737406	0.000837499	0.00059719	0.000715502	0.00108807	0.000711068	0.000363322	0.000310003	0.00136194	0.00127717	0.00129314	0.00139158	0.00571422	0.00532088	0.000254171	0.000288321	0.000432903	0.000241398	0.000156537	0.000101146	0.00011871	0.000221032	0.000230596	0.00020001	0.000478177	0.000572011	0.000390932	0.000572031	0.00022828
M357T118	1.03351	-0.197376	0.847488	1.4951e-29	357.104	357.102	357.104	117.532	117.315	122.747	5			403	0.00286831	0.00402308	0.0041523	0.00449755	0.00402169	0.00387051	0.00263458	0.00321016	0.00286403	0.00382589	0.00428618	0.00431785	0.00282153	0.00353613	0.00449471	0.00434128	0.00304876	0.00349271	0.00149896	0.00171992	0.00189608	0.00168496	0.00145398	0.00152012	0.00173724	0.00166123	0.00156562	0.00141677	0.0017333	0.00160262	0.00304193	0.00389675	0.00190273	0.00227135	0.00214093
M357T646	3.32959	-6.13812	0.000862018	6.33122e-20	357.119	357.118	357.12	645.951	644.89	646.617	9		[2M-2H+K]- 160.093 [M-H]- 358.126	51	0.043654	0.0459047	0.0349258	0.0410939	0.0266584	0.0317881	0.00942014	0.00956341	0.00938699	0.0114211	0.0103684	0.0105595	0.00318604	0.00361408	0.00326629	0.00349436	0.00434526	0.00374446	0.0043983	0.00442983	0.00305102	0.00338699	0.00416251	0.00355796	0.00570197	0.00566453	0.00473447	0.00619115	0.00504219	0.00594985	0.0316373	0.0364222	0.0352706	0.032933	0.0344452
M357T975	114.544	-2.91974	0.0330235	6.41716e-13	357.133	357.131	357.135	974.755	971.348	977.441	30			419	0.0857895	0.10974	0.0770288	0.00455897	0.129336	0.00522197	0.000419041	0.000391271	0.000524013	0.000397973	0.000909205	0.000707559	0.0340102	0.0526934	0.051104	0.199657	0.110359	0.147317	0.0162875	0.0125813	0.00575484	0.00707597	0.0104052	0.00990333	0.00518364	0.00242616	0.00487253	0.00335047	0.00609675	0.0042992	0.084037	0.0813979	0.0566932	0.0890516	0.0498342
M359T500	3.55884	6.23102	0.00120384	2.22119e-14	359.098	359.097	359.099	500.257	496.831	502.271	20		[2M+Cl]- 162.072	153	0.0018351	0.00246864	0.00153006	0.00211106	0.00167836	0.001596	0.00486557	0.00517573	0.00651483	0.00694701	0.00634875	0.00595052	0.0424714	0.0378124	0.0343824	0.0317696	0.02597	0.025364	0.0760685	0.0753992	0.0672976	0.0610965	0.0940995	0.0785931	0.0181678	0.0154545	0.0139247	0.017979	0.0170983	0.0162421	0.00286717	0.0027616	0.00377683	0.00344335	0.00230797
M359T862	1.63231	3.06652	0.0120226	1.27857e-35	359.113	359.112	359.113	862.054	861.107	864.308	8			383	0.00160994	0.00112205	0.00136238	0.00121786	0.00109758	0.000795576	0.00144159	0.00133136	0.00222586	0.00189653	0.00235136	0.002087	0.000550137	0.000549246	0.00499717	0.00545249	0.00585644	0.00517686	0.0604331	0.0614854	0.00101533	0.00103964	0.00198209	0.00159041	0.000866343	0.000991868	0.000818816	0.00113172	0.000885537	0.00127178	0.000448265	0.000661954	0.000625227	0.000671738	0.000482546
M359T847	3.94188	7.99164	0.000172378	8.07231e-30	359.113	359.113	359.113	847.345	846.609	847.49	4			173	0.000321792	0.000423612	0.000219648	0.000354978	0.00025654	0.000397276	0.00115123	0.00106494	0.00115976	0.00122382	0.00134577	0.00114549	0.000396126	0.00038461	0.0032113	0.00351454	0.00385121	0.00341667	0.0277665	0.025678	0.000535515	0.000546266	0.000855976	0.00101712	0.000449952	0.000580123	0.000448029	0.00040006	0.000608827	0.000619903	0.000344634	0.000388324	0.000244356	0.000503973	0.000209407
M359T115	1.31236	-1.40988	0.189037	4.05316e-39	359.119	359.118	359.119	115.09	114.789	115.285	3			42	0.000928606	0.0010824	0.00114801	0.00124597	0.00126416	0.00098108	0.000707376	0.000822632	0.000486732	0.000929195	0.000739672	0.000922429	0.000737962	0.00097708	0.00108969	0.000679919	0.000411027	0.000446573	0.000505411	0.000372627	0.00051571	0.00053555	0.000669627	0.000329928	0.00291356	0.00245442	0.00197774	0.00216819	0.00273868	0.00249231	0.00200088	0.00231416	0.00152259	0.00124438	0.00199705
M361T118	6.5388	-8.94632	0.000146406	7.28201e-15	361.09	361.09	361.091	117.918	117.397	118.72	11		[M+Cl]- 326.121	154	0.0393014	0.0474718	0.0287175	0.0372997	0.0264888	0.0317691	0.00296531	0.00344267	0.00446567	0.00610439	0.00526802	0.00680975	0.00305976	0.00400369	0.00280672	0.00274104	0.00108032	0.00153951	0.00192012	0.0022666	0.00400313	0.00493802	0.00292424	0.00315446	0.0151003	0.0182342	0.0211815	0.0240684	0.022782	0.0191123	0.0061323	0.00716294	0.0116294	0.0125254	0.0070152
M361T796	11.4552	10.6598	9.49888e-05	1.76663e-23	361.129	361.128	361.13	795.596	794.762	797.579	4			347	0.000403944	0.000329168	0.000271974	0.000379216	0.000502419	0.00043918	0.00392916	0.00372236	0.00398748	0.00440456	0.00511747	0.00437196	0.000299203	0.000311079	0.000334357	0.00077908	0.000608154	0.000592791	0.00350544	0.00355169	0.000255276	6.80444e-05	0.000252279	0.000181378	0.00021801	0.000357282	0.00030517	0.000338726	0.000487742	0.000400295	0.000791072	0.000681424	0.000353045	0.000311981	0.000130687
M365T636	10.6852	-9.38164	0.000206547	4.76822e-15	365.145	365.144	365.146	636.099	635.307	636.566	11			392	0.00536051	0.00627441	0.00411288	0.00456563	0.00366561	0.00472825	0.000290428	0.000347847	0.000451772	0.000455258	0.000494971	0.000411183	9.64738e-05	0.000193655	0.000416486	0.000506381	0.000427024	0.000465942	0.000503703	0.000435552	0.000106091	0.00011454	0.000110136	0.000101457	0.000439749	0.000357589	0.000214461	0.000566159	0.000485816	0.000300798	0.0777118	0.0828413	0.00247227	0.00162746	0.000882825
M367T782	1.70388	-3.1649	0.0103657	1.23652e-27	367.103	367.102	367.104	781.896	779.056	783.073	55	[17][M]-		80	0.3001	0.334342	0.30329	0.34567	0.266308	0.277983	0.159444	0.194232	0.140053	0.155361	0.161495	0.15882	0.00372137	0.00313536	0.016083	0.0156438	0.0269534	0.021386	0.00375577	0.00361075	0.0021354	0.00213866	0.00287134	0.00274439	0.21415	0.180509	0.169464	0.179277	0.193472	0.177199	0.169089	0.153484	0.175895	0.141871	0.085812
M368T781	1.48113	-2.05561	0.0696449	2.71799e-23	368.106	368.105	368.107	781.194	780.088	782.663	10	[17][M+1]-		80	0.0217234	0.0564336	0.0462115	0.0542704	0.0433701	0.0409954	0.0265107	0.0299672	0.0217243	0.0259599	0.0257911	0.0270839	0.00102685	0.00100201	0.0026973	0.0033032	0.00462945	0.00420098	0.000981367	0.00101566	0.000423973	0.000450631	0.00080733	0.000534519	0.0343901	0.0309206	0.0295124	0.0330867	0.0320061	0.0284592	0.0283464	0.0286997	0.0287836	0.0264435	0.0140369
M371T413	59.2027	5.98	0.00187205	3.65863e-29	371.098	371.098	371.099	412.623	412.27	413.301	3			242	0.00049111	0.000563528	0.000606362	0.000550477	0.000482523	0.000360058	0.0309177	0.0343598	0.024442	0.026407	0.0269071	0.0196337	0.000117542	0.000130824	0.000141833	0.000278278	0.000190598	0.000157989	5.66654e-05	8.52774e-05	9.30828e-05	0.000137581	0.000120286	0.000109116	0.000766333	0.000853866	0.000404815	0.000616424	0.000630912	0.0008051	0.000502635	0.00022375	0.000451337	0.000323148	0.000379016
M375T119	1.76868	4.50474	0.00117521	2.45988e-25	375.009	375.009	375.01	118.874	114.588	120.33	6			408	0.000353604	0.000398831	0.00037608	0.000571884	0.000475505	0.000425145	0.000694119	0.00063272	0.000635845	0.000683853	0.00104427	0.000738701	0.000458129	0.000650319	0.000473834	0.000630258	0.000441846	0.000842996	0.000353444	0.000447784	0.000308078	0.000264087	0.000302982	0.000254577	0.00024257	0.000411366	0.000190613	0.000344699	0.000280085	0.000151424	0.000722983	0.000725013	0.000763847	0.000566967	0.000770851
M375T118	5.3978	5.03538	0.00364438	2.20189e-58	375.114	375.113	375.115	118.013	117.61	118.409	7			409	0.000926105	0.000965147	0.000690709	0.000980739	0.000726509	0.000911466	0.0026607	0.00408032	0.00349759	0.00524573	0.00438317	0.00555186	0.000962627	0.00102872	0.000667071	0.000363537	0.000170242	0.000155261	0.000185043	0.000200719	0.000321795	0.000475599	0.000162574	0.000273652	0.000828873	0.000854044	0.000507887	0.000983604	0.00104853	0.00100065	0.00294188	0.00195436	0.00409033	0.00255783	0.00277118
M377T132	4.62686	5.80051	0.00149068	5.83621e-22	377.085	377.084	377.087	131.955	129.663	132.9	89	[18][M]-	[M-H-C6H10O5]- 540.146	45	0.10713	0.0683669	0.125723	0.122791	0.116067	0.100192	0.333944	0.38907	0.367567	0.526151	0.619619	0.669831	0.146162	0.234061	0.219633	0.219001	0.0930732	0.0959773	0.15422	0.15351	0.202382	0.210636	0.142581	0.152451	0.0665878	0.0686688	0.037184	0.0888013	0.0804615	0.0358578	0.0976491	0.0716665	0.167663	0.202543	0.0793768
M377T814	10.0104	5.51339	0.00264387	5.39455e-32	377.181	377.18	377.182	813.528	811.627	814.381	5			201	0.00215008	0.00334313	0.00238612	0.00268279	0.00206619	0.00253619	0.0243544	0.0280706	0.0181965	0.02141	0.0197135	0.0210762	0.00220308	0.00226912	0.00308887	0.00336037	0.00458196	0.00415334	0.000511543	0.000434921	0.000243419	0.00042457	0.000461349	0.000292934	0.00526425	0.00452199	0.0047344	0.00519692	0.0056013	0.00498594	0.0014119	0.00143825	0.00175076	0.00193621	0.00161841
M378T605	529.136	5.60043	0.00250719	2.32556e-33	378.039	378.038	378.039	604.777	604.607	605.22	3			35	1.9635e-05	0	8.90029e-06	3.86979e-05	3.18737e-05	1.1579e-05	0.00851525	0.0118679	0.00730553	0.0109143	0.00790711	0.009994	0	3.78949e-05	0	2.24889e-05	7.71202e-06	1.3888e-05	0	2.65189e-05	0	0	8.37613e-05	0.000119538	3.28803e-05	4.32575e-05	0	5.51166e-05	1.73766e-05	0.000153265	0	0	3.34452e-05	2.28279e-05	6.07655e-05
M378T132	3.49703	3.08902	0.0260894	2.81277e-08	378.088	378.087	378.09	132.425	129.865	133.013	19	[18][M+1]-		45	0.0142629	0.0151632	0.0147292	0.0148931	0.0133288	0.0121393	0.0140761	0.0443749	0.0213828	0.0581693	0.0614481	0.0719304	0.0175249	0.0236917	0.0250686	0.0250707	0.00968539	0.012178	0.0162138	0.018666	0.0241564	0.0257535	0.0140845	0.0157015	0.0089656	0.00717056	0.00855553	0.0112714	0.00898292	0.0104529	0.010865	0.0115072	0.0204647	0.025647	0.00915451
M379T132	5.15803	5.33415	0.00287117	5.67306e-21	379.083	379.081	379.085	132.092	130.171	133.001	60	[18][M+2]-		45	0.0359431	0.0411072	0.0297828	0.0353362	0.0334524	0.0271619	0.103033	0.139823	0.107664	0.178009	0.20368	0.225772	0.0449618	0.0637551	0.0350018	0.0661326	0.0258605	0.0313771	0.0406246	0.0330782	0.0582316	0.0668734	0.0166372	0.0438045	0.0230826	0.0212337	0.0219221	0.0295726	0.0259646	0.0265552	0.0293733	0.0293815	0.021329	0.0663828	0.0252289
M380T476	3.24353	8.32047	0.0001517	2.26262e-26	380.155	380.154	380.156	476	475.269	476.332	5			227	0.00288053	0.0035115	0.00265634	0.00302122	0.00269092	0.00273801	0.00774949	0.00756306	0.00955346	0.0086844	0.0105172	0.00845791	0.00224423	0.00253272	0.00770079	0.00772219	0.0120935	0.0111618	0.00356959	0.00319776	0.00212338	0.00146121	0.00221158	0.00250421	0.000619628	0.000562247	0.000391052	0.000624125	0.000537692	0.000646163	0.0057124	0.00608464	0.00243186	0.00179304	0.00217751
M381T714	3.16906	8.72035	8.17598e-05	2.32822e-05	381.176	381.175	381.177	714.058	713.404	715.243	6		[M-H]- 382.183	64	0.000959062	0.00117825	0.000736558	0.00104788	0.000728223	0.000729217	0.0021888	0.00163022	0.00338515	0.00218343	0.00370112	0.0030133	0.000121354	0.000126028	0.000502435	0.000392416	0.000538065	0.00067989	0.000188542	0.000104521	8.57856e-05	6.82487e-05	7.84653e-05	8.42684e-05	0.000534332	0.000378161	0.000602787	0.000584757	0.000772921	0.000798575	0.00115162	0.00117108	0.00122611	0.000814837	0.000524084
M381T668	2.52781	3.9658	0.00734764	3.65176e-07	381.176	381.175	381.177	668.441	667.803	669.113	8		[M-H]- 382.183	8	0.000239165	0.000303542	0.000173205	0.000148155	0.000165783	0.000108389	0.0003073	0.000423815	0.000346444	0.000497629	0.000441973	0.000458774	6.79028e-05	8.20766e-05	7.92436e-05	8.99147e-05	6.21418e-05	0.000110946	3.45356e-05	3.94003e-05	3.60389e-05	2.49001e-05	6.32026e-05	1.78864e-05	0.000109403	0.000200837	0.000197355	0.000255264	0.000272165	0.000132706	0.00029474	0.000179399	0.00113885	0.00102074	0.000154979
M382T668	3.87368	4.81316	0.00370261	3.64768e-06	382.179	382.179	382.18	668.205	667.984	668.57	3		[M+Cl]- 347.21 [M-H]- 383.186	8	4.71584e-05	4.72526e-05	2.3862e-05	4.13925e-05	4.00816e-05	2.41843e-05	0.000139317	9.6349e-05	9.33055e-05	0.000135752	0.000113067	0.000203172	2.48539e-05	1.75566e-05	8.81536e-05	1.77131e-05	5.14752e-05	0	1.62384e-05	5.40695e-05	1.20651e-05	3.12146e-05	0	5.33982e-05	2.02504e-05	2.33142e-05	6.05422e-05	9.57854e-05	4.70678e-05	4.75412e-05	7.72986e-05	9.1017e-05	0.000198242	0.000245104	8.89934e-05
M385T103	676.882	-7.31637	0.000747095	3.74917e-18	385.171	385.171	385.172	103.173	101.019	103.431	6		[2M-2H+K]- 174.109	117	0.00315448	0.00483488	0.00570768	0.00575284	0.00419785	0.00469967	1.17171e-05	0	0	2.34358e-05	0	0	4.44859e-05	4.15739e-05	9.62757e-06	3.78351e-05	0	0	0.000481564	0.000517736	0.000570538	0.000743798	0.000259511	0.000280763	0.00241139	0.00232113	0.00201654	0.00222492	0.00238855	0.0030016	0.0167761	0.0199017	0.010364	0.0117109	0.00948881
M385T716	2.27337	3.78589	0.00896183	1.35409e-22	385.186	385.185	385.187	716.045	714.485	718.32	32			299	0.0334852	0.0391	0.0275381	0.0331206	0.0196223	0.0261898	0.0715264	0.0386638	0.0644673	0.0746421	0.0427062	0.0726674	0.0159023	0.0155968	0.0168417	0.0175792	0.0163801	0.0150851	0.0250256	0.0252082	0.015766	0.0160447	0.0189133	0.0149061	0.0249995	0.0211421	0.0219176	0.0250171	0.0279748	0.0220193	0.0385172	0.0513569	0.0419673	0.0530244	0.0353957
M387T129	1.33581	-1.5341	0.158109	7.46931e-13	387.114	387.112	387.115	129.386	127.346	131.005	67		[M-H+HCOOH]- 342.116	25	0.0621644	0.0627473	0.0730704	0.0851688	0.0662075	0.0820586	0.0372397	0.0436652	0.0407381	0.050493	0.0605799	0.0754859	0.0431959	0.0221379	0.0256569	0.0234236	0.00947956	0.00799448	0.0473925	0.0339172	0.0288961	0.02878	0.0241412	0.0224662	0.0195075	0.0121878	0.0169143	0.0144115	0.0214075	0.0129422	0.106574	0.0876907	0.0720505	0.0657269	0.0808336
M391T790	1038.13	3.88221	0.0116159	1.60127e-14	391.029	391.027	391.03	790.38	788.706	791.932	8			90	4.32488e-05	4.79735e-05	4.43933e-05	6.00864e-05	7.67091e-05	0	0.0463356	0.0683734	0.0233827	0.02946	0.0333086	0.0432424	0.000332704	0.000443074	6.48968e-05	6.55812e-05	4.94264e-05	6.22449e-05	0.00117084	0.0018036	0.0088098	0.00848873	0.00732809	0.00634795	0.00106479	0.00166843	0.00124317	0.00220855	0.00115922	0.0022309	8.69611e-05	9.04171e-05	5.7462e-05	1.92454e-05	4.54757e-05
M391T581	783.255	10.4134	0.000140713	3.06255e-17	391.029	391.028	391.031	581.181	580.465	582.999	9		[M-H+Cl]2- 748.098 [M-2H]2- 784.075	43	4.27687e-05	9.29335e-05	9.01578e-05	7.62947e-05	3.88302e-05	4.41935e-05	0.0472558	0.0322055	0.0394217	0.0493511	0.0493993	0.053756	0.000503121	0.000807716	5.46785e-05	0.00016714	3.79733e-05	3.7968e-05	0.00552288	0.00507922	0.0139615	0.014678	0.0107681	0.0084245	0.00234107	0.00284423	0.00178958	0.00345254	0.00207727	0.00332372	0.000137331	0.00015409	7.09516e-05	0.000145406	7.87495e-05
M391T489	818.572	4.56854	0.00600983	1.28103e-13	391.029	391.028	391.03	489.018	486.75	490.638	8			321	1.7379e-05	9.14961e-05	2.85925e-05	3.48557e-05	0	1.16567e-05	0.0158849	0.0207744	0.0145133	0.0272943	0.0163402	0.0107232	0.000233985	0.000453889	0	3.80442e-05	1.97045e-05	0	0.00142807	0.0011672	0.00485824	0.003194	0.00310402	0.00279356	0.000902975	0.000957634	0.000936892	0.00119796	0.00110272	0.0012666	3.49615e-05	2.73813e-05	4.70317e-05	0	5.6684e-05
M392T700	480.405	4.37267	0.0072039	9.78473e-23	392.037	392.036	392.038	700.049	699.225	701.696	4		[M-H+Cl]2- 750.114 [M-2H]2- 786.091	92	5.26441e-05	7.20089e-05	6.26652e-05	4.72157e-05	7.73614e-05	8.67519e-05	0.0283921	0.0436539	0.0180862	0.0269019	0.0220244	0.0296564	3.43707e-05	0.000107657	1.74308e-05	0	0	4.20814e-05	0.000217299	0.000326544	0.000692734	0.000621285	0.000535497	0.000636675	0.000937351	0.000883452	0.000428878	0.000866847	0.000649362	0.00103292	6.66374e-05	5.60234e-05	0.000100148	3.6859e-05	5.61467e-05
M393T917	1.74106	3.3505	0.00769892	1.00028e-07	393.176	393.175	393.177	917.198	915.314	917.627	9		[M-H+Cl]2- 752.39 [M-2H]2- 788.366	7	0.000354952	0.000305269	0.000168404	0.000329896	0.000251402	0.000215642	0.000360902	0.000338592	0.000536987	0.000484959	0.000566539	0.000358866	7.7767e-05	0.000134508	0.000486972	0.000839921	0.000644379	0.000655698	0.000237793	0.000278736	0	0.000134463	3.47026e-05	1.36968e-05	0.000156771	0.000122629	4.28014e-05	0.000201052	0.000228579	0.000157887	0.000491542	0.000507462	0.000918129	0.00106243	0.000234289
M393T794	39.2443	7.72743	0.000575059	3.48064e-35	393.175	393.175	393.176	793.763	793.625	793.911	3			348	0.00186321	0.00222952	0.000887487	0.00122337	0.000781105	0.000949005	0.0360199	0.0485288	0.0383259	0.0433886	0.0516334	0.0501081	0.000380148	0.000381471	0.000674924	0.000709966	0.000623167	0.000582805	0.000126121	0.000219297	0.000183965	0.000213867	0.00028515	0.000260935	0.000251465	0.00045084	0.000386664	0.000362597	0.000617464	9.67645e-05	0.00102687	0.00125447	0.00128417	0.00120195	0.000615802
M393T872	7.15115	10.0043	9.83561e-05	0.000745529	393.175	393.175	393.176	871.503	870.658	871.865	3			280	0.000523547	0.000605249	0.000330884	0.000422216	0.000238495	0.000477065	0.00279098	0.0025075	0.00255615	0.0026579	0.00316414	0.0031436	0.000673823	0.000257214	0.00124027	0.00150394	0.00210847	0.00174657	0.00047873	0.000465575	0.00048318	0.000248852	0.000284801	0.000267716	0.000191478	0.000243837	0.000282481	0.000400766	0.000429839	0.000561088	0.000623129	0.000794206	0.000657026	0.000453593	0.000521637
M394T916	2.35295	3.7675	0.00685447	8.37955e-08	394.179	394.178	394.18	916.179	915.415	916.723	4			7	7.61599e-05	9.84274e-05	3.2468e-05	0.000107201	6.07405e-05	6.28248e-05	0.000205595	0.000172347	0.000149198	0.000112377	0.000192646	9.67968e-05	5.10419e-05	0	0.000183289	5.35147e-05	0.000186343	0.000136661	1.71191e-05	0	1.61659e-05	0	4.24277e-05	0	3.19862e-05	6.52447e-05	5.00228e-05	3.60821e-05	8.78097e-05	0	8.73516e-05	0.000220594	0.000219655	0.000203127	5.52049e-05
M395T637	7.03792	-6.53703	0.00106538	4.14445e-16	395.155	395.154	395.157	636.615	635.455	637.825	13		[M+Cl]- 360.186 [M-H]- 396.163	132	0.0582644	0.0580411	0.0297754	0.0405415	0.0330999	0.0378232	0.00577541	0.00581407	0.0042199	0.00602587	0.00566138	0.00494924	0.000242919	0.000168918	0.00101651	0.00105435	0.00140544	0.00115138	0.000499342	0.000462421	0.000231825	0.000245714	0.000257473	0.000315055	0.0261695	0.0201951	0.0257142	0.0279417	0.0247492	0.0248966	0.063812	0.0668102	0.105571	0.0907995	0.0501038
M401T682	2.67851	-5.10624	0.00239031	5.87918e-21	401.145	401.143	401.146	681.77	680.974	682.611	27	[19][M]-	[M+Cl]- 366.175 [M-H]- 402.152	91	0.113466	0.100775	0.106362	0.119737	0.0920212	0.109086	0.0309262	0.0283084	0.0389613	0.042378	0.0471464	0.0412648	0.00622461	0.00648579	0.00497909	0.004309	0.00404087	0.00369092	0.00365258	0.00373833	0.00637197	0.00478125	0.00666301	0.00559774	0.0111788	0.0201817	0.0233828	0.0242671	0.0254152	0.0198676	0.180066	0.19877	0.244347	0.23058	0.213026
M401T707	13.3082	6.62253	0.0011581	4.79783e-43	401.144	401.143	401.145	707.211	705.872	708.792	8			145	0.00308189	0.00336773	0.00240303	0.00258618	0.0022194	0.00231558	0.0168243	0.0187273	0.0374409	0.0391247	0.0495383	0.0393096	0.000419554	0.000404194	0.000517222	0.000365173	0.000394838	0.00047117	0.000345689	0.000358831	0.000269091	0.000350463	0.000402869	0.000483139	0.0011357	0.000869237	0.000782193	0.000854656	0.0012371	0.000802071	0.00816876	0.00903812	0.00782303	0.0070861	0.00544812
M401T669	58.1262	6.4583	0.00132367	1.7162e-38	401.145	401.144	401.146	668.521	666.946	669.081	12			259	0.00413993	0.00555974	0.00290545	0.00327225	0.00243447	0.00245956	0.0914161	0.109071	0.192379	0.227193	0.238375	0.221203	0.00156119	0.00120422	0.0017458	0.0021315	0.0017768	0.00162551	0.00140131	0.00103707	0.000827323	0.000913976	0.00127944	0.000669466	0.00252397	0.00195721	0.00176393	0.00214162	0.00193584	0.00183784	0.0226611	0.0243344	0.0154149	0.012588	0.00850798
M402T682	2.59233	-5.46125	0.0013572	8.52161e-22	402.147	402.147	402.148	681.973	681.513	682.03	3	[19][M+1]-		91	0.0213446	0.0218714	0.0215062	0.0224014	0.0178318	0.0195641	0.00561553	0.00595339	0.00794539	0.00830065	0.00918068	0.00819118	0.00139085	0.00172534	0.00141798	0.00155319	0.000965767	0.0011541	0.00124796	0.000893787	0.00154632	0.00138575	0.00145566	0.00160506	0.00583412	0.00453535	0.00448297	0.00489386	0.00553876	0.00444146	0.0309821	0.0372027	0.0206329	0.0416545	0.0380675
M402T668	33.367	7.0327	0.000893671	2.40437e-25	402.148	402.147	402.149	668.026	666.933	668.782	6			259	0.00108001	0.00133826	0.00106279	0.000797271	0.000755338	0.000838249	0.0171204	0.0177243	0.0339706	0.036603	0.0403962	0.035918	0.000302387	0.000353883	0.000475164	0.000595955	0.000546549	0.000493416	0.00027812	0.000433631	0.00036142	0.000273996	0.000525912	0.000280381	0.000729965	0.000354376	0.000741144	0.000897329	0.000785905	0.000768565	0.00530931	0.00512505	0.00313867	0.0035939	0.0022943
M403T874	6.85447	-6.1876	0.00100138	1.31585e-20	403.161	403.159	403.162	874.432	872.58	875.876	14			209	0.0234903	0.0220384	0.029154	0.0342235	0.0259603	0.0285112	0.00518703	0.00569423	0.00280173	0.00252575	0.00301308	0.00253775	0.014284	0.0121872	0.0155771	0.0149667	0.015662	0.0140772	0.0346104	0.0322943	0.0202463	0.0246006	0.0285741	0.0246524	0.0202055	0.0401669	0.0164604	0.050167	0.0510148	0.0528012	0.0173493	0.0182071	0.0320607	0.0246326	0.0166734
M407T711	2.69711	6.95578	0.00032202	1.01768e-05	407.155	407.155	407.156	710.545	710.352	710.79	4			330	0.000184224	0.00031936	0.000210951	0.000263241	0.00026797	0.000181841	0.000569628	0.000432084	0.0006395	0.000634525	0.000649554	0.0005695	9.80006e-05	0.000120037	0.000235234	0.000384801	0.000466508	0.000367985	0.000171773	0.000120523	2.5655e-05	0.000130332	0.000124856	4.89159e-05	0.000124568	1.63622e-05	7.29323e-05	0.000102584	0.000151998	0.000176295	0.000459986	0.000318021	0.00042379	0.000452436	0.000501845
M409T453	1.67204	1.82119	0.11242	1.8707e-27	409.044	409.043	409.045	453.13	451.215	453.945	6			243	0.000173057	0.000293664	0.000264529	0.000400624	0.00021016	0.000267011	0.000601971	0.000551501	0.000247441	0.000284111	0.000460398	0.0003014	0.0217044	0.0183016	0.0231701	0.0190777	0.0266103	0.0184258	0.0574268	0.0593337	0.0382527	0.0355163	0.0409242	0.0446607	0.000620092	0.000553744	0.000513528	0.00044652	0.000351013	0.000576117	0.000605011	0.000270755	0.000346959	0.000220615	0.00048306
M409T716	2.65417	6.81447	0.000487056	3.54257e-05	409.171	409.17	409.172	716.047	715.618	718.027	7			26	0.000266866	0.000532878	0.000278058	0.000241859	0.00034388	0.000318893	0.000525161	0.000673553	0.000838249	0.000726129	0.0011193	0.000856882	0.000215495	9.30286e-05	0.000488073	0.000445061	0.000605153	0.000493671	0.000191308	0.000154987	4.29802e-05	5.30193e-05	1.8126e-05	4.46904e-05	0.000273103	0.000199375	0.000187198	0.00020631	0.00031221	0.00022774	0.000391295	0.000431908	0.000298846	0.000280951	0.000261707
M410T716	2.15972	4.22237	0.00205128	5.72128e-05	410.174	410.174	410.175	715.827	715.719	716.55	3			26	6.76362e-05	0.000193416	0.000143141	0.000194713	9.20457e-05	7.5736e-05	0.000186247	0.000234104	0.000254825	0.000164134	0.000347708	0.000302575	0.000115896	5.96002e-05	0.000200523	0.000221481	0.000218137	5.62182e-05	2.94279e-05	4.496e-05	3.21666e-05	3.3454e-05	5.84533e-05	9.61238e-06	7.31094e-05	5.86062e-05	0.000130443	6.42395e-05	8.14303e-05	5.27027e-05	0.000125251	0.000187034	0.000186899	9.99543e-05	0.000114575
M411T719	6.9276	9.36684	4.11106e-05	8.64675e-05	411.186	411.185	411.186	719.02	718.95	719.028	3			351	0.000121918	0.000105499	4.29278e-05	3.67876e-05	7.61991e-05	0.000140507	0.000515494	0.000302274	0.000612546	0.000542583	0.000844191	0.000736963	0.000140927	0.000101274	0.000179487	0.000262905	0.00018449	0.000212953	6.07865e-05	6.5254e-05	3.82473e-05	9.6241e-05	0.000100651	6.63945e-05	1.69749e-05	4.74983e-05	1.0486e-05	4.89094e-05	5.25429e-05	1.7339e-05	0.000121906	8.11171e-05	0.000247074	0.000210414	0.000176356
M413T918	1.51928	-2.22464	0.0515595	1.50599e-07	413.145	413.144	413.146	917.643	916.549	917.913	11			257	0.00627225	0.00596878	0.0066463	0.00788729	0.00544015	0.00601476	0.00188862	0.00247128	0.00519676	0.0045458	0.00520634	0.00492548	0.00615105	0.00553379	0.0291405	0.0316825	0.0498008	0.0439007	0.00797036	0.00809905	0.0039566	0.00381356	0.00563762	0.00437463	0.00366607	0.00340795	0.00287639	0.00384434	0.00324806	0.00341643	0.0227849	0.0214285	0.0116371	0.0098345	0.00335295
M415T786	6.56473	7.78924	0.000399346	1.13927e-26	415.16	415.159	415.162	785.659	784.279	786.663	4		[M+Cl]- 380.19 [M-H]- 416.167	133	0.00161429	0.00177478	0.000884881	0.000881289	0.000886275	0.000852683	0.00461779	0.0052512	0.00633326	0.00740248	0.00897257	0.00814953	0.00169045	0.00168118	0.0178555	0.0187527	0.0244093	0.028093	0.000649092	0.000499299	0.000146431	0.000106598	0.000175035	0.000162213	0.000975652	0.000996429	0.000608339	0.0010136	0.00107446	0.000694746	0.00687918	0.00711568	0.00409149	0.00406374	0.00400106
M415T728	74.5613	8.93959	0.000291464	9.38489e-22	415.16	415.16	415.161	728.221	727.074	730.192	10		[M+Cl]- 380.191 [M-H]- 416.168	98	0.0023052	0.00244005	0.00181889	0.00221122	0.00203346	0.00195926	0.0946971	0.109379	0.150437	0.166697	0.199856	0.172859	0.00152223	0.0016676	0.00251271	0.00257047	0.00330603	0.00297538	0.000707351	0.000358074	0.000518762	0.000666661	0.000536679	0.000546851	0.000681443	0.000651739	0.000873714	0.000803403	0.000770283	0.00083511	0.00493074	0.00526196	0.00457275	0.00412548	0.00433267
M415T947	16.5999	6.0822	0.00172257	2.04207e-30	415.197	415.196	415.197	946.918	946.496	947.255	6			338	0.00579571	0.00704921	0.00438383	0.0042695	0.00504376	0.00424426	0.0864671	0.0937839	0.0602385	0.0664169	0.0769447	0.0671123	0.00053528	0.000508802	0.000624511	0.000783718	0.000430021	0.000568427	0.000557462	0.000805218	0.000623878	0.000902701	0.000661542	0.000515063	0.00662058	0.00464651	0.00526202	0.00640298	0.00606225	0.00619711	0.00935393	0.0105001	0.0122413	0.0130458	0.00816157
M423T119	3.87102	-5.99171	0.00100884	2.58457e-09	423.09	423.09	423.091	118.822	117.522	119.231	8			154	0.0208507	0.0185793	0.0198743	0.0230015	0.0174817	0.0203854	0.00349909	0.00389981	0.00477315	0.00636817	0.0051674	0.00531301	0.00397038	0.00430313	0.00418838	0.00351116	0.00250341	0.0026833	0.00507461	0.0053775	0.00609081	0.00640421	0.00624518	0.00538163	0.0135895	0.011379	0.0114159	0.0134807	0.0130268	0.0133078	0.0333766	0.0352904	0.0109256	0.00811159	0.0292469
M427T1024	1.00424	0.0250894	0.980487	1.019e-19	427.16	427.159	427.161	1024.18	1022.9	1024.63	16			75	0.00037732	0.000450967	0.000242583	0.000412944	0.00028439	0.000221008	0.000502583	0.000209725	0.000286076	0.000268968	0.0002894	0.000264156	0.0438049	0.0446536	0.195966	0.206831	0.223921	0.2585	0.00145393	0.00119277	0.000269572	0.000320029	0.00035211	0.000225656	0.000291011	0.000188873	0.000225184	0.000181572	0.000233283	0.000280143	0.0014316	0.00195307	0.000432121	0.000373713	0.000212681
M427T668	2.98715	4.85981	0.00214961	0.000282669	427.182	427.18	427.182	668.185	667.693	669.213	7		[M-H+HCOOH]- 382.183	8	0.000150129	0.000102473	7.75678e-05	0.000150277	0.000115468	0.000135877	0.000324707	0.000331779	0.00039066	0.00027884	0.000270289	0.000450189	5.46036e-05	8.59348e-05	8.6622e-05	0	4.23489e-05	0	1.42552e-05	0	2.67574e-05	2.88746e-05	1.59434e-05	2.56811e-05	0.000177453	0.000117746	0.000174251	7.25586e-05	7.25967e-05	0.000160846	0.000277083	0.000224423	0.000967984	0.00104307	0.000152508
M428T668	2.20223	1.68177	0.140355	0.000237403	428.185	428.183	428.185	668.167	667.803	668.387	3		[M+Cl+HCOOH]- 347.21 [M-H+HCOOH]- 383.186	8	2.03687e-05	0.000176399	1.14325e-05	2.97184e-05	6.29752e-05	6.55044e-05	1.23173e-05	0.000162593	0.00010352	9.62645e-05	5.92047e-05	0.000121349	4.46076e-05	3.26404e-05	7.03666e-05	6.75628e-05	6.10467e-05	4.30601e-05	2.91513e-05	2.6369e-05	1.63818e-05	1.73891e-05	2.11476e-05	2.76954e-05	3.67851e-05	5.03087e-05	3.5221e-05	2.08769e-05	0	7.4397e-05	0.000142208	4.84432e-05	0.000312134	0.000101842	4.48747e-05
M429T1205	77.5282	8.9314	0.000292736	7.60548e-19	429.103	429.102	429.105	1205.21	1204.27	1206.36	7			163	0.00071027	0.00112198	0.000384086	0.000443323	0.000456499	0.000479204	0.0295041	0.0281187	0.0462096	0.0443745	0.0442995	0.0474577	0.00029371	0.00047644	0.000505017	0.000531627	0.000556824	0.000547548	0.000823276	0.000589923	0.000447402	0.000543817	0.000699849	0.000636903	0.00145753	0.00111505	0.00168444	0.00139616	0.00200337	0.00185116	0.00733628	0.00877823	0.0061618	0.00597383	0.00625745
M429T1024	110.906	15.9975	1.72789e-05	6.05851e-15	429.104	429.103	429.104	1024.12	1023.51	1024.42	6			353	0.000217254	0.00027809	0.000195078	0.00014583	0.000101083	0.000198355	0.0154917	0.0131985	0.0213692	0.0181881	0.0280482	0.0212536	0.000434365	0.000361359	0.000810641	0.00159426	0.000913076	0.00114182	0.000110024	0.000197496	9.65833e-05	0.000139526	5.25572e-05	4.09633e-05	0.000411343	0.000309389	0.000350415	0.000522209	0.00052575	0.000372188	0.000307484	0.000346586	0.000158794	0.000302227	0.000224375
M429T1005	1.50919	-2.57915	0.0276447	1.99426e-27	429.176	429.174	429.177	1005.37	1003.54	1006.63	44	[20][M]-		78	0.0831082	0.0906221	0.0720521	0.0762359	0.060573	0.068332	0.048552	0.0510187	0.0428452	0.0438365	0.044665	0.0380398	0.00196536	0.00208935	0.00694052	0.0082988	0.0101082	0.00966851	0.00659159	0.00617941	0.00322859	0.00310382	0.00336393	0.00259752	0.0560673	0.0974355	0.106813	0.098725	0.109511	0.053053	0.137451	0.153266	0.170978	0.169628	0.0875382
M429T835	2.29261	6.50885	0.000170169	2.08944e-31	429.176	429.175	429.177	835.26	833.495	836.298	18		[M+Cl]- 394.207 [M-H]- 430.183	6	0.00135572	0.00155142	0.000865457	0.00124406	0.000872793	0.000940166	0.0023529	0.00220573	0.00235782	0.00197101	0.00285478	0.00250499	0.272762	0.297223	0.681741	0.762151	0.614405	0.649081	9.05877e-05	9.29281e-05	0.000122643	8.98113e-05	0.000620151	0.000466135	0.000226059	0.000164013	0.000215853	0.000143865	0.000385518	0.000270553	0.00386114	0.00420858	0.00191829	0.00214652	0.00249055
M430T1006	1.09961	-0.504843	0.625612	6.17927e-22	430.179	430.177	430.181	1005.8	1005.21	1006.07	10	[20][M+1]-		78	0.0147038	0.0179837	0.00921422	0.013302	0.00510009	0.0123833	0.0104519	0.0104629	0.00910888	0.00921993	0.0101789	0.00879161	0.000462825	0.000422553	0.00147035	0.00176771	0.00189037	0.00193048	0.0013595	0.00104568	0.000649433	0.000875942	0.000634226	0.000703357	0.0187557	0.0165662	0.0172903	0.0209423	0.0204755	0.0197823	0.0246122	0.0245513	0.0307973	0.0279637	0.0164471
M430T835	2.44054	4.28486	0.00423319	1.14079e-21	430.179	430.178	430.18	835.402	834.402	836.802	17		[M+Cl]- 395.21 [M-H]- 431.186	6	0.000327772	0.000294703	0.000223677	0.000237065	0.000229862	0.000288039	0.000423699	0.000610922	0.000501867	0.000452762	0.000885105	0.000837338	0.0482027	0.0585183	0.13874	0.130227	0.120105	0.0626638	3.65125e-05	4.2812e-05	3.49488e-05	0	0.000217445	0.000168023	7.54607e-05	4.32172e-05	0.000123206	9.26769e-05	5.47245e-05	2.89663e-05	0.00101365	0.00124878	0.000487014	0.000464363	0.000506451
M431T1060	1.88942	1.78392	0.125911	5.03279e-16	431.098	431.096	431.101	1060.35	1056.64	1061.16	17			140	0.0373042	0.0844303	0.0577818	0.0315771	0.0502382	0.06794	0.137121	0.136333	0.0757618	0.0747339	0.0726373	0.0346924	0.00120192	0.00131609	0.000789005	0.000759229	0.000538199	0.000716207	0.00258155	0.00277447	0.00170159	0.00236955	0.00253204	0.0021288	0.00232791	0.0021101	0.00183922	0.00202509	0.00244946	0.0021665	0.0335736	0.0380351	0.036419	0.0385232	0.0140517
M431T128	1.19559	-0.904205	0.397086	7.04977e-12	431.104	431.102	431.105	128.36	128.074	129.582	9			18	0.016699	0.013266	0.0245817	0.0172003	0.0250142	0.0157323	0.013373	0.0101818	0.0130366	0.0161744	0.022994	0.0186156	0.0120891	0.0107305	0.0111489	0.00762005	0.00410057	0.00288952	0.0196317	0.0112236	0.00969693	0.0109073	0.0108276	0.00700087	0.00842082	0.0071417	0.00788045	0.0130259	0.00954287	0.00899614	0.0266677	0.0190536	0.0196471	0.01559	0.0164202
M431T616	69.5497	7.47464	0.000676388	3.16756e-37	431.155	431.153	431.156	615.757	614.728	616.067	10			183	0.000959844	0.00131848	0.000724286	0.000742805	0.000673247	0.00077144	0.0319809	0.0331688	0.0637636	0.0651279	0.0712119	0.0624822	0.000181812	0.000258033	0.000454704	0.000447183	0.000429377	0.000436287	0.000225378	0.000240401	0.000121537	0.000177839	0.000221358	0.000153768	0.000337548	0.000335414	0.000345084	0.000519163	0.000485032	0.000370206	0.00340285	0.00405844	0.00335577	0.00305163	0.00221505
M431T716	3.60861	4.24185	0.00682357	1.11587e-20	431.192	431.19	431.193	715.933	715.015	718.554	38			26	0.045663	0.045456	0.0335717	0.0459752	0.0258152	0.0300215	0.112465	0.153386	0.099467	0.123427	0.111438	0.119699	0.0157976	0.0163321	0.0210843	0.0188976	0.022464	0.0173221	0.0272518	0.0248394	0.0170771	0.017233	0.0177667	0.0154305	0.0267942	0.0238776	0.023964	0.0293751	0.030184	0.0266445	0.055916	0.0600411	0.0688259	0.0488579	0.0514682
M431T825	1.22422	-1.47034	0.174093	1.90067e-18	431.191	431.191	431.193	824.514	822.525	825.808	16			397	0.0359473	0.0451956	0.0276192	0.0349788	0.0210424	0.029689	0.0288471	0.0142079	0.0237387	0.0263278	0.0265138	0.0260647	0.000724204	0.000922653	0.00139357	0.00317784	0.00204526	0.00153452	0.00168816	0.00159678	0.000934019	0.00136522	0.00126899	0.00123421	0.0194535	0.0174483	0.0173192	0.0176968	0.0170624	0.0148678	0.0659286	0.069366	0.0956087	0.0914448	0.0663985
M431T1323	14.4876	-8.13189	0.000435648	1.21011e-09	431.207	431.205	431.209	1323.36	1321.43	1324.18	21			122	0.0505437	0.0551497	0.0541174	0.0643614	0.0414596	0.051848	0.0034456	0.00368178	0.00297166	0.00316751	0.00377824	0.00319265	0.0336	0.0639108	0.0447315	0.0754775	0.0873314	0.0442526	0.0691457	0.0636628	0.0380376	0.0663132	0.0382054	0.0632525	0.000686447	0.000650431	0.000669196	0.000881186	0.000778715	0.00117848	0.104814	0.0101938	0.0821745	0.0856676	0.207056
M432T716	3.24909	4.07894	0.00789398	2.62471e-21	432.195	432.193	432.196	715.872	715.015	716.756	5			300	0.0100347	0.00987465	0.00676873	0.00978072	0.0061837	0.0068818	0.0220146	0.0299879	0.0196155	0.0247671	0.0221418	0.0234061	0.00384615	0.00396127	0.00478811	0.00405698	0.00425412	0.00411631	0.0050144	0.00478491	0.00373025	0.00360227	0.0037767	0.00315916	0.00537844	0.00531776	0.00472549	0.00588148	0.0061432	0.00611805	0.0119627	0.011099	0.0140963	0.0119737	0.0108221
M433T798	10.0765	10.8436	4.54483e-05	1.74645e-32	433.041	433.039	433.042	798.275	792.079	801.855	54			102	0.035308	0.0440833	0.0416108	0.0464565	0.00215429	0.0461263	0.292081	0.286214	0.312693	0.334113	0.424544	0.373593	0.0534707	0.0535127	0.0286911	0.0271443	0.0110613	0.00932637	0.116325	0.0823445	0.0561985	0.0720306	0.0591223	0.0511577	0.0504435	0.0422455	0.0421213	0.0482271	0.0513145	0.047481	0.0879959	0.0933336	0.0741129	0.0699632	0.102736
M433T959	2.28919	-4.73429	0.00187401	8.93016e-25	433.077	433.075	433.077	959.146	955.665	960.124	7			352	0.0497961	0.0553061	0.0533347	0.0628344	0.0502015	0.0537429	0.0226944	0.024014	0.0214463	0.0206379	0.0222563	0.019691	0.000409094	0.000507221	0.00045716	0.000593933	0.000424792	0.000489718	0.000373217	0.000266544	0.000289596	0.000377719	0.000314488	0.00034194	0.00478152	0.00474596	0.00423998	0.00459486	0.00423675	0.00386412	0.0368186	0.0396252	0.0298007	0.0289461	0.0148814
M433T943	2.21516	-4.38068	0.00144531	5.1237e-63	433.077	433.075	433.078	943.362	939.395	945	20	[21][M]-		73	0.0925967	0.101941	0.070012	0.0708711	0.0763408	0.0715672	0.042744	0.0396694	0.0375543	0.0180861	0.0197816	0.0356919	0.000204764	0.000182121	0.000435278	0.000345187	0.000277911	0.000434078	0.000666765	0.0008316	0.000640024	0.000505925	0.000380237	0.000516291	0.00700004	0.00471902	0.0043732	0.00538364	0.00555754	0.00538136	0.0225486	0.0275424	0.0112088	0.013424	0.00459289
M433T716	2.8	3.17011	0.0215539	1.09511e-22	433.207	433.205	433.208	715.586	714.198	715.93	9			301	0.0236537	0.0232423	0.023353	0.0314316	0.0192408	0.0266173	0.0682336	0.0887777	0.0470988	0.0559362	0.0530952	0.0583741	0.000928288	0.000857916	0.000976416	0.00121658	0.0010132	0.000974643	0.00140531	0.00131672	0.00116092	0.0010288	0.00122674	0.000924947	0.00660225	0.00608842	0.00484688	0.00541876	0.00644677	0.00564825	0.00730709	0.00753035	0.0070309	0.00618616	0.00697626
M434T796	6.37972	5.40568	0.00268201	9.97379e-26	434.044	434.042	434.045	795.607	793.44	798.576	11			349	0.0068249	0.00665415	0.00774808	0.00840704	0.00686914	0.00750458	0.041168	0.0175006	0.0433883	0.0536577	0.0535433	0.0650602	0.0084831	0.00702425	0.00463244	0.00540973	0.00182127	0.00162563	0.0132769	0.0135394	0.011175	0.0110748	0.0109873	0.0100812	0.00865813	0.00614247	0.00653597	0.00740862	0.00792148	0.00672462	0.0139787	0.0149192	0.0107184	0.010605	0.0168137
M434T943	1.73287	-4.1067	0.00432036	1.32583e-59	434.08	434.08	434.081	943.254	941.452	943.867	5	[21][M+1]-		73	0.0177079	0.0190762	0.0138905	0.0159316	0.015686	0.0141847	0.00879559	0.00814528	0.007949	0.00756117	0.0107572	0.00851921	3.96568e-05	0.000151252	0.000159645	6.38834e-05	0.000158503	7.10935e-05	0.000194522	0.000123649	0.00020394	0.000191375	0.000104037	0.000169755	0.00139647	0.00132543	0.00103486	0.00135325	0.00148899	0.00158104	0.00532712	0.00588302	0.00255272	0.00294455	0.00144322
M435T1214	1.26903	1.22634	0.251394	2.773e-29	435.093	435.092	435.093	1214.49	1214.45	1214.56	3			417	0.00187485	0.00246486	0.00103875	0.00103766	0.000958247	0.00112343	0.000905696	0.000774631	0.00180019	0.00193137	0.00256806	0.00183797	0.000132753	0.00012871	0.000982617	0.000784302	0.00132034	0.00154599	0.000143048	0.000199881	6.56813e-05	0.000171042	0.000152453	0.000216397	0.00179627	0.00157733	0.00169263	0.00189362	0.00145875	0.00157632	0.0381875	0.0549597	0.0393123	0.0418391	0.0436548
M436T872	2.07238	4.14456	0.00323551	6.89351e-73	436.223	436.222	436.224	871.739	868.793	873.583	12			16	0.000203177	0.000186716	0.000169203	0.000255635	0.000143694	0.000171743	0.00029966	0.000323753	0.000385621	0.000400485	0.000380235	0.000380991	6.87059e-05	1.67094e-05	0.000184892	0.000245875	0.000252892	0.000184403	3.5411e-05	6.89126e-05	8.65933e-05	0.000130651	7.87256e-05	0.000187123	2.30063e-05	0.000115803	5.97118e-05	0.000258411	5.64897e-05	0.000139288	0.000249684	0.000224344	0.000254628	0.000256489	0.000250137
M436T839	3.72444	5.58056	0.000698482	2.98998e-97	436.224	436.223	436.224	839.096	837.006	840.46	12		[M-H+Cl]2- 838.485 [M-2H]2- 874.462	21	0.000152151	2.45343e-05	9.98179e-05	0.000170564	0.000155667	0.000211345	0.00036692	0.000417222	0.000485022	0.0006129	0.000639041	0.000584034	5.50911e-05	0	0.000164015	0.000262296	0.0002451	0.000176903	0.000248619	0.000159959	0.000107474	0.000114754	0.000140831	0.000194621	0.000188534	0.000312793	0.000150151	0.000143233	0.000231071	0.000279375	0.000253412	0.000309606	0.000250028	0.000231544	0.000243195
M437T870	3.77551	7.99093	3.9473e-05	4.96307e-48	437.226	437.226	437.227	869.575	868.793	873.683	7			16	0.000252049	0.000132593	0.000249989	0.000270182	0.000127564	0.000186143	0.000686146	0.000596734	0.000780723	0.000776375	0.000867117	0.000799014	0.00034532	0.000143133	0.000821787	0.000952511	0.00120767	0.00124274	0.000241962	4.88806e-05	0.000103607	0.00016403	5.46253e-05	5.21971e-05	0.000141578	0.000150838	0.000116114	0.000186308	0.000154138	0.000172417	0.000477809	0.000644553	0.000457574	0.000455461	0.000388259
M437T838	2.65165	5.85882	0.000522225	1.45327e-107	437.227	437.226	437.227	837.908	837.224	840.661	11			21	0.000370656	0.000380397	0.000240386	0.000396867	0.000227206	0.000336819	0.000533398	0.00063003	0.000859755	0.000829769	0.0010882	0.000909581	0.000306736	0.000409862	0.00130166	0.00152624	0.00175932	0.00209881	0.000116195	9.27104e-05	0.000108841	0.000150334	0.00017847	0.000136619	8.04998e-05	0.00017569	6.98645e-05	7.90188e-05	0.000189022	0.000231778	0.000376545	0.000476537	0.00037249	0.000285981	0.000557232
M438T869	3.83866	3.84488	0.00929289	2.22092e-29	438.229	438.228	438.23	869.142	868.793	870.474	5			162	4.43746e-05	2.24969e-05	4.8738e-05	6.53538e-05	2.57648e-05	3.74666e-05	6.76061e-05	0.000197382	0.000149762	0.000136234	0.000205422	0.000145598	0.000111031	1.98669e-05	0.000164954	0.000134757	0.000351511	0.000262951	4.49037e-05	2.97005e-05	2.81317e-05	0	0	2.88022e-05	2.5317e-05	0	0	0	4.93309e-05	2.20713e-05	6.76344e-05	9.00221e-05	0.000135555	5.59096e-05	3.86951e-05
M438T838	3.38088	4.90376	0.00357644	2.31274e-32	438.229	438.229	438.23	837.552	837.176	838.21	4			21	0.000165473	0.000342792	0.000208674	0.000123436	0.000226752	0.00018441	0.000374516	0.000596516	0.000722925	0.000711628	0.000657985	0.000601229	0.000429671	0.000592508	0.00124061	0.0015734	0.00186656	0.00176289	0.000125775	4.32984e-05	3.66883e-05	0.000136404	4.41211e-05	2.11247e-05	4.18582e-05	0.000108916	5.164e-05	2.86483e-05	0.000162295	0.000106845	0.000263852	0.00029519	0.000122506	0.000222587	0.000155888
M439T481	6.17335	2.45392	0.0570966	6.63336e-20	439.055	439.054	439.056	481.486	477.485	484.87	28			59	0.00024805	0.000294254	0.000165221	0.000220301	7.93977e-05	0.000119018	0.0014491	0.0018667	0.000467051	0.000560792	0.000475328	0.000781799	0.184628	0.154536	0.105176	0.090275	0.0722765	0.0497452	0.349427	0.325179	0.28223	0.30729	0.351711	0.317747	0.00035936	0.000381171	0.000240209	0.000365254	0.000386008	0.000394002	9.46674e-05	0.000178588	0.000171871	0.000120884	0.000150827
M439T137	1.1352	0.333852	0.748628	0.000105673	439.078	439.075	439.085	137.098	125.343	141.568	82		[M-H-C6H10O5]- 602.137	67	0.0670815	0.070621	0.111142	0.129308	0.0993649	0.110123	0.147287	0.175319	0.00498958	0.122883	0.0932589	0.0527267	0.197019	0.143787	0.114544	0.0897524	0.0685178	0.0871685	0.14293	0.214142	0.106507	0.110237	0.0905736	0.152466	0.042314	0.0365476	0.0369362	0.040784	0.0384273	0.03775	0.222256	0.200756	0.20873	0.134945	0.248964
M439T145	1.36057	-0.981854	0.353376	0.000696346	439.078	439.075	439.081	145.399	142.933	146.205	57			341	0.0902662	0.0781797	0.123159	0.142579	0.111175	0.10152	0.106571	0.0104176	0.0786348	0.125958	0.00677533	0.114853	0.183756	0.124645	0.11738	0.0834698	0.0744573	0.0433639	0.107899	0.11929	0.122435	0.113851	0.133299	0.128284	0.0393974	0.0402927	0.0329403	0.0471855	0.033145	0.00206957	0.197618	0.0991106	0.161497	0.105991	0.149171
M439T1054	1.50568	-2.18055	0.0639351	1.59012e-27	439.106	439.105	439.108	1054.49	1044.76	1056.6	19			161	0.00459464	0.0054667	0.00670532	0.00841442	0.00656876	0.00626269	0.00480016	0.00386962	0.00419168	0.00356521	0.00382656	0.0035091	0.0592067	0.0638435	0.0520546	0.0523546	0.0384761	0.041527	0.187312	0.165745	0.0813219	0.102041	0.139307	0.124571	0.00876669	0.00677175	0.00645906	0.00724815	0.00717077	0.00742087	0.0024057	0.00291031	0.00455849	0.0050107	0.00134453
M439T793	61.1149	6.80876	0.0010387	1.40722e-32	439.181	439.179	439.182	793.407	791.526	793.964	5			186	0.00144688	0.00156316	0.000681919	0.000789929	0.000712064	0.000749376	0.0479817	0.0615237	0.0395176	0.0524919	0.0578862	0.0548792	0.000330997	0.000328143	0.000540323	0.000501384	0.000578157	0.000711131	0.000242221	0.000217931	0.000135145	0.000111492	0.000300424	0.000302808	0.000242171	0.000269832	0.00016551	0.000272346	0.000327085	0.000192444	0.000818827	0.000755708	0.000729328	0.00102138	0.000423144
M440T483	8.00621	2.38075	0.0614787	4.82923e-18	440.058	440.057	440.059	483.398	480.308	484.968	10			199	0	9.16449e-05	1.10769e-05	7.97444e-05	4.53652e-05	9.86487e-06	0.000301021	0.000481301	0.000113635	0.000142892	8.65218e-05	0.000204832	0.0243482	0.023333	0.0158447	0.0156856	0.0101551	0.00819371	0.0551023	0.0195809	0.0395969	0.0484491	0.0505603	0.045628	0.000109583	1.96588e-05	9.47871e-05	0.000117306	8.07496e-05	0.000176876	1.53174e-05	2.87722e-05	2.14225e-05	4.92305e-05	6.43872e-05
M441T637	7.41834	-6.51519	0.00107356	1.20093e-10	441.16	441.159	441.163	636.527	635.457	637.639	10		[M+Cl+HCOOH]- 360.186 [M-H+HCOOH]- 396.163	132	0.0428795	0.0450285	0.0238512	0.0308041	0.0205307	0.0277379	0.00377382	0.00426882	0.00325792	0.00413539	0.00337005	0.00356234	0.000148705	0.000191021	0.000567187	0.000537135	0.000977174	0.000787808	0.000301484	0.000206728	0.00017731	9.17239e-05	0.000188776	7.07644e-05	0.0149162	0.0130022	0.016749	0.0185535	0.0197808	0.0150925	0.0445045	0.0456834	0.110441	0.0811984	0.0217634
M443T578	3.07443	-5.16257	0.00187608	1.21646e-15	443.191	443.19	443.193	578.464	577.019	580.239	44			31	0.108491	0.117289	0.135808	0.155796	0.124246	0.134359	0.0474843	0.0444282	0.0335811	0.0364491	0.0410048	0.0323669	0.0142604	0.0138343	0.022005	0.0222003	0.0106686	0.0225039	0.0296204	0.0303876	0.0129961	0.0132313	0.0147304	0.0132766	0.124929	0.102554	0.0898193	0.10504	0.119076	0.101185	0.0630896	0.0668136	0.101134	0.0981784	0.0272482
M445T1120	4.09367	5.14723	0.0030638	2.65829e-10	445.186	445.183	445.187	1119.57	1114.38	1122.22	64	[22][M]-	[M-H]- 446.193	27	0.0326631	0.0433916	0.0364603	0.0472848	0.0318791	0.0354596	0.119943	0.122489	0.0798492	0.173377	0.184518	0.176887	0.0684594	0.0558021	0.208382	0.223972	0.248284	0.2537	0.222297	0.192651	0.109405	0.105555	0.161305	0.126967	0.0621807	0.052893	0.0265652	0.0608667	0.0616796	0.0295902	0.0590984	0.0687468	0.0547332	0.0562158	0.0275437
M446T1120	2.82978	3.37096	0.0174906	7.64569e-11	446.19	446.188	446.19	1119.66	1118.39	1120.53	13	[22][M+1]-		27	0.00993524	0.0102268	0.00933259	0.0109823	0.00712627	0.00867285	0.0285758	0.0215508	0.03944	0.0177656	0.0463827	0.0040635	0.0186025	0.0163392	0.0435476	0.0530258	0.0555638	0.0555171	0.0478178	0.043457	0.0119939	0.0264739	0.0379876	0.0344181	0.0166186	0.0131607	0.0134558	0.0179108	0.0175057	0.0174854	0.0154789	0.0169629	0.0143478	0.0134131	0.0131347
M447T949	2.01052	3.05427	0.0165963	3.98137e-20	447.056	447.054	447.058	948.734	940.531	950.395	72			339	0.0220398	0.0215953	0.0329941	0.0398673	0.0276945	0.0340061	0.0665909	0.0542739	0.0288668	0.0670147	0.0658464	0.0595761	0.140179	0.151744	0.106121	0.0632425	0.0515139	0.0526666	0.32312	0.337102	0.245832	0.225205	0.228568	0.192369	0.0438128	0.0649761	0.0391433	0.0748677	0.080087	0.080187	0.0686544	0.0794982	0.0839305	0.086327	0.0767057
M447T974	95.5893	13.513	3.96102e-05	8.37543e-48	447.093	447.092	447.094	973.541	965.002	974.313	14			271	0.0194462	0.0192222	0.0145642	0.016155	0.0122025	0.0123644	1.39298	1.24546	1.299	1.27387	1.66853	1.41656	0.00883847	0.00945149	0.00519317	0.00572435	0.00358379	0.00340582	0.0159134	0.0141935	0.015306	0.0156983	0.0158512	0.0148488	0.0250468	0.0197739	0.0167337	0.0195061	0.0191111	0.0199592	0.023461	0.0250698	0.0190164	0.0177814	0.0201642
M447T668	71.4366	5.09355	0.0037897	4.83091e-36	447.15	447.149	447.151	668.421	667.047	669.081	12			261	0.00372679	0.00472371	0.00265621	0.00275352	0.00216499	0.00254645	0.0746489	0.0973784	0.224092	0.264312	0.264799	0.280038	0.0010497	0.00135508	0.00149455	0.00161733	0.00158123	0.00133522	0.00105906	0.000966557	0.000890427	0.000944863	0.000846214	0.000696635	0.00198543	0.00161665	0.00174562	0.00183747	0.00177526	0.00188081	0.0192857	0.020051	0.0128076	0.0113216	0.00837802
M447T681	1.29348	-1.68119	0.123821	5.94282e-17	447.15	447.149	447.15	681.479	680.974	682.089	9		[M+Cl+HCOOH]- 366.175 [M-H+HCOOH]- 402.152	91	0.0188896	0.0217149	0.0161278	0.0183055	0.0164541	0.0181894	0.00823573	0.00890342	0.0148458	0.015362	0.0153713	0.0160648	0.000999504	0.000849013	0.00101668	0.00128647	0.000959502	0.000756714	0.000817371	0.000798197	0.001039	0.00118718	0.00115377	0.00109478	0.00396907	0.00375637	0.0033697	0.00412878	0.00390142	0.00278689	0.0400993	0.0366354	0.063945	0.0480653	0.0549364
M447T1079	10.6422	7.52285	0.000640835	1.52064e-11	447.201	447.199	447.203	1079.2	1078.23	1080.45	15			139	0.00369039	0.00577611	0.00328923	0.00345017	0.0025214	0.00287658	0.0329703	0.0377243	0.0310398	0.0295157	0.0386585	0.0305638	0.00337734	0.00348884	0.0350516	0.0371623	0.0405494	0.0466658	0.0622355	0.0633433	0.0230958	0.0239549	0.0247612	0.0218202	0.0901344	0.0599757	0.0594021	0.028816	0.0655147	0.0649155	0.0215776	0.0256291	0.0189438	0.0210544	0.00760077
M447T1218	2.76733	-4.834	0.00242333	3.70287e-15	447.202	447.2	447.204	1218.14	1214.55	1219.26	28			151	0.0556226	0.0426973	0.0488935	0.0570409	0.0465256	0.0471468	0.020109	0.0193315	0.0160057	0.0137583	0.0177398	0.0143786	0.0415621	0.0374606	0.0844971	0.0875098	0.125966	0.107402	0.0740547	0.0710137	0.0347368	0.0377714	0.0464775	0.0454585	0.0422526	0.0384304	0.0409239	0.0477996	0.0371709	0.0428231	0.0727715	0.132553	0.0675245	0.113934	0.0889485
M447T1060	2.70816	7.33711	5.44378e-05	5.75743e-12	447.202	447.201	447.203	1060.22	1059.43	1061.33	8			140	0.0113252	0.0113462	0.00667111	0.00816026	0.00601092	0.00659264	0.0192029	0.0151609	0.023177	0.0216612	0.025773	0.0198548	0.00439846	0.00467061	0.0170852	0.0188792	0.0182529	0.0201208	0.0295562	0.0302946	0.00992601	0.0105097	0.0134065	0.0115496	0.0224648	0.0183531	0.0189069	0.0199567	0.0225323	0.0195159	0.0292003	0.0319749	0.0337114	0.0335628	0.0206945
M447T1229	5.38625	-6.83165	0.000346752	1.34663e-20	447.223	447.22	447.224	1228.57	1227.91	1230.25	42	[23][M]-	[M+Cl]- 412.253 [M-H]- 448.23	69	0.4064	0.389391	0.384672	0.427513	0.316991	0.319304	0.0993726	0.0894179	0.027477	0.0529631	0.0650226	0.0430735	0.0100203	0.00710128	0.0154187	0.0165169	0.0234854	0.0223731	0.013228	0.0129164	0.00644005	0.0062798	0.00762436	0.00626336	0.242431	0.224637	0.128619	0.282802	0.259488	0.265532	0.385236	0.411482	0.358361	0.379193	0.449884
M448T948	2.14308	3.9801	0.00383269	1.89547e-19	448.06	448.057	448.062	947.953	940.531	949.749	16			340	0.00440222	0.0047747	0.00736006	0.00765339	0.00676934	0.00615431	0.0123482	0.0131793	0.0125462	0.0124717	0.0128208	0.0117403	0.0267709	0.0321053	0.0216791	0.0228506	0.0108067	0.0107014	0.0520102	0.0623308	0.0463863	0.0472342	0.0427788	0.0376105	0.0175278	0.0144571	0.0141383	0.0160684	0.0150824	0.0159313	0.0141603	0.0154055	0.0165717	0.0172929	0.0142084
M448T974	84.5755	12.7319	5.29962e-05	1.19254e-45	448.096	448.095	448.097	973.629	972.333	974.4	12			272	0.00456154	0.0047677	0.00364473	0.00408469	0.00344073	0.00328665	0.300856	0.28762	0.293952	0.287822	0.381497	0.309279	0.00244118	0.0025386	0.00152172	0.00189753	0.000947219	0.00123043	0.00395001	0.00370126	0.00417741	0.00404	0.00399864	0.00366128	0.00575014	0.00473434	0.00424711	0.00439774	0.0051505	0.00477282	0.00530185	0.00652684	0.00432599	0.00497743	0.00464647
M448T668	44.7608	5.49498	0.00272273	2.60081e-35	448.153	448.153	448.154	667.991	667.047	669.081	8			262	0.0010179	0.00109715	0.000611323	0.000729542	0.000721194	0.000820994	0.0142662	0.0173792	0.0391085	0.0438689	0.0473783	0.0470091	0.000347089	0.000421052	0.00033626	0.000435863	0.000525912	0.000504672	0.000246205	0.000162894	0.000280434	0.000155894	0.000299066	0.000185329	0.000607976	0.00051415	0.000399217	0.000569108	0.000571883	0.000365118	0.00389096	0.00450883	0.00305754	0.00244348	0.001857
M448T1229	4.07529	-5.53943	0.00150787	1.30339e-21	448.226	448.225	448.228	1228.78	1227.72	1229.65	13	[23][M+1]-		69	0.0872403	0.0855844	0.0407296	0.0812454	0.0658336	0.0565566	0.0228569	0.0182208	0.0138545	0.0111924	0.0151549	0.0109696	0.00223147	0.00211041	0.00358208	0.00371972	0.0047572	0.00546916	0.00358839	0.00340581	0.00202937	0.00168153	0.0022357	0.00160346	0.0523026	0.0434281	0.0472981	0.0551254	0.0541361	0.0385707	0.0395814	0.0450455	0.0313336	0.0754793	0.0452752
M449T974	44.4158	7.42391	0.000696943	3.63634e-27	449.098	449.097	449.1	973.93	972.233	974.615	11			177	0.00108307	0.00130934	0.00105681	0.00102958	0.00083567	0.000725723	0.046246	0.0244854	0.0434072	0.0520845	0.0638028	0.0234629	0.000677551	0.000608185	0.000610673	0.000533218	0.000242355	0.000266427	0.00115662	0.000930907	0.00123046	0.00114968	0.00113729	0.000964354	0.00178431	0.0013494	0.000983164	0.00144625	0.0013194	0.00125633	0.00143468	0.00191784	0.00135917	0.00135227	0.000994027
M449T1005	3.61461	-5.89569	0.00157172	8.95151e-20	449.108	449.106	449.109	1004.79	1001.42	1005.42	8			361	0.0314222	0.0343958	0.03176	0.0367778	0.0237773	0.0363041	0.00711238	0.00722263	0.00825763	0.00861909	0.0105394	0.00892432	0.00110788	0.00138383	0.0016181	0.00221983	0.00197186	0.00249224	0.0011242	0.000949826	0.000978638	0.000878452	0.000852492	0.000813834	0.0184834	0.0153569	0.0126255	0.01265	0.01209	0.0131596	0.0294282	0.0302821	0.0237799	0.0238251	0.0291026
M449T898	1.15444	-0.898363	0.390377	2.6318e-29	449.202	449.201	449.203	897.783	895.69	898.291	7			218	0.0115528	0.0134072	0.00776363	0.00859579	0.00749459	0.00752559	0.00745752	0.00801161	0.00621509	0.00692585	0.0071867	0.00712074	0.000271695	0.000238485	0.000499397	0.000941527	0.000728809	0.000659314	0.00068745	0.000886563	0.000340568	0.000469164	0.000408755	0.000571259	0.00667778	0.00539411	0.00585107	0.00754717	0.00750557	0.00782444	0.0224415	0.0268326	0.025862	0.0247911	0.0196666
M449T1304	13.8396	-10.8805	5.26718e-05	1.05198e-28	449.238	449.237	449.239	1304.13	1303.37	1306.03	36	[24][M]-	[M+Cl]- 414.269 [M-H]- 450.246	79	0.361308	0.482034	0.34797	0.391068	0.284715	0.278244	0.0405758	0.0366561	0.0151728	0.0124623	0.0161854	0.012313	0.00135219	0.00147382	0.00337838	0.00356076	0.00373616	0.00393642	0.0025678	0.00211788	0.00133381	0.00137805	0.00206711	0.00188323	0.135258	0.120354	0.1262	0.146521	0.14487	0.153786	0.26189	0.325744	0.328311	0.361803	0.340252
M450T1304	12.3005	-6.2032	0.00136413	5.10052e-22	450.242	450.24	450.243	1304.02	1303.44	1305.21	11	[24][M+1]-		79	0.0742025	0.0873395	0.0706394	0.0755279	0.0268287	0.0554273	0.00833414	0.00696942	0.00331029	0.00285215	0.00385806	0.00239855	0.000268605	0.000377063	0.000659794	0.000726392	0.000673365	0.000786574	0.000440907	0.000521688	0.000343674	0.000190346	0.000396313	0.000414802	0.0277266	0.022874	0.0280163	0.0313997	0.0176427	0.0280357	0.0522104	0.0457644	0.0695387	0.0376615	0.0720342
M451T605	6.46379	6.1751	0.00146969	4.80162e-28	451.218	451.216	451.219	604.869	604.02	618.059	35	[25][M]-		35	0.0504763	0.058045	0.0311991	0.0440895	0.0311112	0.0369029	0.233521	0.272298	0.198592	0.243106	0.247006	0.237968	0.000930462	0.000796749	0.001078	0.0012241	0.0012447	0.00132134	0.00124373	0.00105171	0.000732542	0.00108153	0.00055362	0.000729533	0.0279354	0.0237158	0.024607	0.0254421	0.0293111	0.0230714	0.0669234	0.0622554	0.0661854	0.0301887	0.0457428
M452T605	5.71962	5.69467	0.0020227	6.33863e-28	452.221	452.22	452.222	604.687	604.273	606.793	9	[25][M+1]-		35	0.0113136	0.00998528	0.00783679	0.00979924	0.00695658	0.00815079	0.0420778	0.0560092	0.0413187	0.0437465	0.0485013	0.0483624	0.000265037	0.000212917	0.000144806	0.000294201	0.000372544	0.000388436	0.000336465	0.000417859	0.000167224	0.000148525	0.000177821	0.000206377	0.00572044	0.00615218	0.00505842	0.00574526	0.00630815	0.0048658	0.0137165	0.015171	0.0132027	0.0119574	0.00827598
M453T566	683.677	7.77688	0.000562513	7.39292e-15	453.037	453.034	453.04	565.84	561.047	569.515	6			240	1.65331e-05	0	0	1.16189e-05	2.66824e-05	0	0.00469897	0.0053331	0.00539613	0.00653459	0.00697429	0.00895075	7.68071e-06	0	0	1.86209e-05	5.71727e-06	1.60032e-05	0	6.54738e-05	2.20175e-05	5.22486e-05	1.18975e-05	0	0	5.80822e-05	2.57193e-05	0	0	0	0	0	2.84792e-05	1.72897e-05	0
M453T1718	1.80279	0.616291	0.562895	0.00753665	453.336	453.335	453.338	1718.22	1714.79	1722.25	14			176	0.018606	0.0268085	0.00327762	0.0421798	0.0256294	0.020915	0.00806212	0.120208	0.00477631	0.0291608	0.00347401	0.00714344	0.0230835	0.0344854	0.0187196	0.0298894	0.0023887	0.0108467	0.00128724	0.00671887	0.0147153	0.00647683	0.0109048	0.0171883	0.00407443	0.00512607	0.0117379	0.00601399	0.0201762	0.00424634	0.020047	0.0387605	0.0315995	0.0580973	0.0334512
M453T1743	1.29348	-0.413564	0.689866	0.0058572	453.337	453.335	453.337	1742.64	1741.21	1745.29	13			366	0.00635298	0.00943335	0.0178838	0.0352174	0.0433045	0.0254608	0.00702517	0.0486961	0.00206049	0.0199162	0.00334842	0.00239558	0.0344402	0.0699788	0.0111087	0.0372356	0.00200951	0.00397905	0.00162982	0.00471255	0.00511306	0.00295711	0.00405147	0.00535639	0.00320173	0.00202634	0.0057974	0.00254495	0.0169625	0.00238577	0.00506217	0.010641	0.0146099	0.0372064	0.0417279
M454T684	242.106	7.1282	0.000842943	5.73605e-35	454.045	454.045	454.046	683.71	683.474	686.667	3			235	5.32915e-05	9.24044e-05	4.46691e-05	0.000126389	0.00010009	3.88595e-05	0.0146786	0.0182246	0.0137807	0.0167073	0.0156992	0.0174368	3.11333e-05	0	3.95972e-05	1.72609e-05	7.21244e-05	0.000122784	0.000116652	8.65161e-05	0.000634004	0.000707036	0.000563	0.000517812	9.34966e-05	0.000134769	3.55133e-05	0.000136936	9.34197e-05	0.00016117	4.2264e-05	8.49373e-05	3.06021e-05	1.85144e-05	8.61122e-06
M455T1743	1.29026	-0.447107	0.664412	0.00321023	455.352	455.351	455.353	1742.87	1740.76	1751.25	47	[26][M]-		87	0.11648	0.208396	0.0236981	0.0740272	0.017991	0.00629788	0.146113	0.00974674	0.0811365	0.00559399	0.0252186	0.0145467	0.00500066	0.017171	0.00728828	0.0143089	0.112077	0.196503	0.0135708	0.0161193	0.083654	0.00687332	0.11808	0.157025	0.00960313	0.273703	0.112179	0.353496	0.173727	0.200676	0.903841	1.21513	0.361003	0.49213	0.00923815
M456T1744	1.22484	-0.347665	0.735302	0.152362	456.355	456.354	456.357	1744.24	1739.46	1752.25	29	[26][M+1]-		87	0.0332145	0.0454461	0.00548525	0.0210087	0.00357698	0.00137291	0.0347901	0.00215148	0.0269481	0.00149203	0.00715602	0.00387847	0.00102047	0.00371695	0.0017675	0.00343242	0.027448	0.0449235	0.00339419	0.00397042	0.0213944	0.00182515	0.0501754	0.0226814	0.00230843	0.0803137	0.0125232	0.093506	0.0423735	0.0417484	0.0772947	0.229121	0.0975636	0.0561411	0.00214281
M457T115	1.15448	-1.21989	0.253667	1.79536e-86	457.096	457.095	457.097	115.347	114.991	115.587	6			42	0.00181384	0.00271571	0.00160761	0.00181659	0.0016116	0.00174444	0.00119986	0.00103612	0.00154494	0.00144289	0.00165016	0.00201324	0.00163387	0.00207806	0.00239266	0.00257558	0.00247096	0.00239897	0.000483302	0.000373143	0.000256076	0.000291559	0.000204091	0.000366311	0.00178215	0.00121901	0.00105632	0.00106187	0.00132212	0.00158955	0.00368162	0.00469374	0.00244944	0.00224365	0.00253997
M459T1035	1.82018	-2.18782	0.0687488	6.71382e-15	459.165	459.163	459.168	1035.39	1027.89	1036.88	43			337	0.0959068	0.0357035	0.0600115	0.0601312	0.0791729	0.0983282	0.0407389	0.0303155	0.0469159	0.0463122	0.0590878	0.0180817	0.113951	0.0101449	0.13649	0.147511	0.118185	0.106854	0.0547946	0.112754	0.0529932	0.0530302	0.0545391	0.0156131	0.0459046	0.0334117	0.036737	0.0414813	0.0459896	0.0427758	0.175445	0.203487	0.00324481	0.0775264	0.0292125
M460T1037	2.70539	-4.11888	0.00899005	2.35403e-16	460.168	460.168	460.17	1036.95	1036.69	1036.98	3			376	0.0200526	0.0216379	0.012725	0.0174965	0.0162191	0.0261612	0.00670355	0.00502638	0.00653853	0.00592128	0.00982701	0.00674851	0.0278722	0.0254962	0.0310499	0.0317594	0.0308889	0.0280728	0.0278385	0.0233645	0.0094194	0.00989219	0.00997702	0.00843195	0.00750569	0.00570762	0.00606276	0.00605745	0.00806235	0.00799161	0.0346271	0.0391667	0.013605	0.0132719	0.0141633
M461T786	9.37888	7.59822	0.000517704	7.75372e-20	461.166	461.165	461.167	786.068	784.178	786.562	6		[M+Cl+HCOOH]- 380.19 [M-H+HCOOH]- 416.167	133	0.00156768	0.00225365	0.000633676	0.000798961	0.00069104	0.000746448	0.00597791	0.00656583	0.00861757	0.0105746	0.0116728	0.0099438	0.00229658	0.00222812	0.0294954	0.0291819	0.0540146	0.0469122	0.000604263	0.000665389	0.000114258	0.000129767	0.000177175	0.000213641	0.00085876	0.000812785	0.00069269	0.00065471	0.000843924	0.000513373	0.00832252	0.0085878	0.00402363	0.00347341	0.00290848
M461T728	78.7712	6.32158	0.00145832	2.28404e-16	461.166	461.165	461.166	727.77	726.973	729.968	7		[M+Cl+HCOOH]- 380.191 [M-H+HCOOH]- 416.168	98	0.00154079	0.00151432	0.000837669	0.00114853	0.000769606	0.00124305	0.0483103	0.0659884	0.0793301	0.109696	0.0935859	0.105737	0.000812431	0.000759354	0.00137989	0.00129119	0.00235537	0.00138718	0.000464763	0.0002592	0.000175546	0.0003349	0.000232638	0.000231865	0.000453779	0.000401762	0.000366258	0.000206412	0.000314316	0.000457513	0.002002	0.00255438	0.00212959	0.00168532	0.00205991
M461T1028	1.20699	-0.879944	0.399718	4.38355e-12	461.181	461.179	461.184	1027.83	1018.57	1029.12	113	[27][M]-	[M-H]- 462.189	11	1.70094	1.22542	1.64597	1.77235	1.43817	1.32845	0.755657	1.15653	0.929801	1.49067	1.07234	1.57467	1.08899	0.797092	1.56552	1.12697	1.71505	1.15076	0.798088	0.970767	0.678411	0.551079	0.73372	0.843648	0.773473	0.686177	0.764693	0.8522	0.849114	0.809983	2.47838	2.85061	2.46198	2.6617	2.96043
M461T1080	1.45818	-2.85212	0.0229174	6.34768e-15	461.182	461.18	461.182	1080.2	1079.04	1081.01	13			395	0.00838479	0.00983896	0.0070368	0.00843429	0.00544524	0.00685692	0.00448079	0.0041878	0.00441662	0.00477424	0.00626743	0.00495311	0.00635006	0.00701404	0.0373124	0.0485919	0.0757512	0.067054	0.00636691	0.00589589	0.00315496	0.00367965	0.00424388	0.00372022	0.0064335	0.00611118	0.00638047	0.00733164	0.0071963	0.00727742	0.0180893	0.0211543	0.0166106	0.0154475	0.0231251
M461T1225	13.4484	-9.33941	0.000174646	1.78736e-26	461.202	461.2	461.203	1225.14	1224.38	1226.43	16			77	0.0627764	0.096602	0.0861116	0.0914438	0.0735384	0.0737443	0.00912336	0.00731458	0.00421813	0.00366333	0.00468687	0.00318951	0.0024031	0.00315426	0.00386804	0.00636873	0.00486991	0.00542314	0.0047539	0.00380377	0.00449554	0.00514994	0.00551005	0.00476668	0.0185917	0.0165809	0.0148356	0.0170677	0.0193159	0.0194149	0.123303	0.14124	0.129739	0.156292	0.167975
M461T1240	2.54779	-2.70657	0.040946	5.1524e-11	461.217	461.216	461.219	1239.76	1235.21	1241.43	48	[28][M]-		66	0.0191727	0.0574297	0.0538777	0.107869	0.080548	0.0822224	0.0225285	0.0225429	0.0227733	0.0200179	0.0341788	0.029624	0.14775	0.13162	0.223519	0.221793	0.2991	0.27417	0.217549	0.216939	0.203852	0.209214	0.122076	0.194527	0.00712728	0.00591199	0.00637939	0.00676628	0.00689313	0.00751068	0.0886056	0.12376	0.0759769	0.0960415	0.164151
M462T1028	1.18069	-0.558189	0.588997	1.22377e-10	462.184	462.183	462.187	1027.74	1015.32	1029.19	113	[27][M+1]-		11	0.43997	0.175459	0.41596	0.295222	0.213255	0.332358	0.184675	0.298213	0.215273	0.376875	0.134929	0.241555	0.175995	0.186565	0.402953	0.291388	0.4332	0.27458	0.187962	0.174379	0.165726	0.123108	0.181134	0.209477	0.193218	0.173511	0.210282	0.194873	0.337835	0.174954	0.637136	0.695855	0.63006	0.681934	0.761086
M462T1240	2.62777	-3.71679	0.0116298	1.3899e-08	462.221	462.218	462.223	1239.91	1236.03	1240.85	19	[28][M+1]-		66	0.0125221	0.0136832	0.0231395	0.0248426	0.0188121	0.0205183	0.00575559	0.00573723	0.00786495	0.00759771	0.00814032	0.00671846	0.0305381	0.0311834	0.0437074	0.0565893	0.032075	0.0569768	0.0508736	0.0544152	0.0222751	0.0483221	0.0530187	0.047329	0.00166615	0.0013612	0.0013908	0.00190381	0.00178593	0.00244054	0.0223153	0.0263902	0.019586	0.0202993	0.0417954
M463T708	13.696	9.53711	0.000199937	4.95528e-43	463.051	463.048	463.052	708.049	704.996	709.482	19			399	0.010061	0.0103025	0.0092269	0.0110736	0.00771094	0.00879714	0.112055	0.115744	0.113813	0.123024	0.138162	0.122206	0.00528904	0.00490935	0.00294359	0.00347102	0.00157477	0.0019707	0.0121749	0.0113227	0.00749596	0.00796511	0.00757936	0.00609237	0.00986204	0.00874403	0.00853918	0.0097343	0.00864353	0.00912698	0.0169245	0.01861	0.0148192	0.0124296	0.0196402
M463T892	1.03903	-0.263007	0.797943	1.22485e-32	463.087	463.086	463.09	892.02	889.801	893.088	37	[29][M]-		72	0.238724	0.262227	0.17166	0.193534	0.175726	0.185811	0.130399	0.180562	0.168128	0.173938	0.228707	0.196253	0.000489924	0.00058143	0.000639973	0.000704513	0.000777136	0.000784912	0.00142098	0.00101651	0.00109565	0.00139424	0.00117688	0.000936916	0.0225548	0.0158906	0.0161496	0.0160422	0.0186099	0.0187955	0.0831404	0.0956299	0.0877139	0.0947484	0.0443386
M463T882	1.09632	-0.579759	0.577548	1.14964e-43	463.088	463.087	463.09	881.6	879.025	883.441	30			40	0.405728	0.54655	0.374813	0.352006	0.421058	0.362009	0.390606	0.400116	0.271087	0.277787	0.351965	0.313835	0.000195999	0.000239953	0.000108111	0.000167406	0.000176172	0.000179117	0.000649236	0.000655539	0.000182218	0.000333018	0.000375707	0.00011274	0.0264357	0.0249256	0.0163905	0.0180131	0.0220298	0.0207362	0.093983	0.107696	0.09043	0.0894996	0.0218689
M463T1028	1.81141	1.83043	0.114279	0.00047337	463.187	463.185	463.189	1027.92	1019.48	1029.32	39			267	0.00304588	0.0528135	0.0365554	0.0507206	0.00347807	0.00163336	0.0307196	0.0310342	0.0377249	0.0362947	0.0422841	0.0392869	0.0271338	0.0311028	0.00227225	0.0224563	0.0465775	0.0478055	0.0295595	0.0255395	0.0195091	0.0195457	0.0257552	0.0242484	0.0314888	0.0250875	0.0322005	0.0313534	0.0358753	0.0343148	0.0451414	0.0841401	0.0800601	0.0741363	0.00369916
M463T1117	2.09529	-3.98464	0.00650768	2.26446e-19	463.197	463.195	463.198	1116.51	1112.06	1117.66	90	[30][M]-	[M-H]- 464.204	4	0.645945	0.633968	0.535214	0.597769	0.37312	0.396234	0.232459	0.223464	0.230884	0.227176	0.251136	0.221851	0.245021	0.209353	1.36417	1.39899	1.99184	2.13451	0.63848	0.594705	0.144345	0.0817678	0.203431	0.180985	0.525994	0.430038	0.524181	0.569875	0.51187	0.545607	1.94585	2.27052	1.70907	1.82224	1.7557
M463T963	1.11415	-0.807875	0.44106	1.70805e-22	463.197	463.196	463.198	962.511	962.074	962.943	6			223	0.0116503	0.0129758	0.0106096	0.010329	0.00777945	0.00746261	0.00694411	0.00652409	0.00875184	0.00880688	0.0110549	0.0084996	0.00240638	0.00288098	0.00455407	0.00532956	0.00547466	0.00557143	0.00932102	0.00854627	0.00315769	0.00409098	0.00435857	0.0040771	0.00964671	0.00949477	0.00982659	0.0118203	0.0117177	0.0116729	0.0339462	0.0361938	0.0322497	0.0368753	0.0463313
M463T974	1.41411	-1.35417	0.212922	0.00721954	463.197	463.196	463.198	973.746	973.262	974.239	4			273	0.00131918	0.000969143	0.000848126	0.00128511	0.000376638	0.000945821	0.000370682	0.000396903	0.000618483	0.000759302	0.000788678	0.000921271	0.000458358	0.000524172	0.000420359	0.000543822	0.000377455	0.000565911	0.000403825	0.000696417	0.000524762	0.000285623	0.000566675	0.000458285	0.00128601	0.00138304	0.00139587	0.00119129	0.00104961	0.00126463	0.00283615	0.00529779	0.00415895	0.00394224	0.00683846
M464T881	1.30478	-1.76524	0.111689	3.07047e-48	464.091	464.09	464.092	881.379	879.126	884.145	18			304	0.0860984	0.118041	0.0793049	0.0693593	0.0778397	0.069929	0.0799357	0.0451922	0.054663	0.0605056	0.0323311	0.0645137	7.98823e-05	6.096e-05	3.94571e-05	6.06194e-05	8.28945e-06	7.86933e-05	0.000208478	0.000261863	9.92654e-05	4.69348e-05	4.70562e-05	0.000183764	0.00629692	0.00558545	0.00363421	0.00457932	0.00512036	0.00436077	0.0192052	0.022654	0.017017	0.018144	0.004307
M464T892	1.07562	0.263449	0.800107	4.07776e-24	464.091	464.091	464.094	892.288	891.294	893.376	5	[29][M+1]-		72	0.0351153	0.0449691	0.0214165	0.0321812	0.020083	0.0318983	0.0471487	0.0352059	0.032028	0.0321564	0.00349677	0.0152225	0.000100176	0.000100619	0.000226471	0.000294079	0.0002433	0.000254097	0.000423984	0.000216154	0.00030892	0.000282462	0.000293954	0.000251221	0.00470545	0.00371576	0.00332433	0.00397644	0.00438748	0.0037235	0.0160639	0.0192318	0.0157882	0.0174879	0.00842506
M464T1117	2.2672	-2.83226	0.0278565	3.90376e-18	464.2	464.198	464.202	1116.55	1112.06	1117.66	79	[30][M+1]-		4	0.163892	0.0715558	0.125449	0.13926	0.0824722	0.0868145	0.0474105	0.0524181	0.0339874	0.0522247	0.0385225	0.0517056	0.0269605	0.042441	0.350963	0.378006	0.517134	0.543979	0.154297	0.126025	0.0169832	0.030621	0.0463918	0.0482407	0.113599	0.0985179	0.120766	0.129747	0.126113	0.117854	0.504759	0.557398	0.430928	0.454193	0.451829
M465T881	1.36905	-2.01608	0.071447	4.74082e-41	465.093	465.093	465.093	881.122	881.061	881.515	3			33	0.0204815	0.0239245	0.0164374	0.0149052	0.0191081	0.0154673	0.0139938	0.01382	0.0110795	0.0102921	0.0124357	0.0107538	0.00043766	0.000230826	0.000484582	0.000392965	0.000393986	0.000564704	0.000774688	0.000684417	0.000549144	0.000506002	0.000463745	0.000322892	0.00210448	0.00160246	0.00143889	0.00150658	0.00174236	0.0016018	0.00540388	0.00588859	0.00404562	0.00456929	0.00119835
M465T1117	1.8808	-3.62252	0.00716783	1.84354e-12	465.202	465.201	465.204	1116.67	1115.75	1117.76	26	[30][M+2]-		4	0.025478	0.0297247	0.0210913	0.0226883	0.014047	0.0150952	0.00970365	0.0104989	0.00946455	0.010322	0.0103708	0.00990232	0.00930489	0.0108454	0.0573146	0.0610921	0.0901087	0.0710366	0.0256138	0.024685	0.00701661	0.00651511	0.00806004	0.0082124	0.021361	0.0159752	0.0194062	0.0225443	0.0230106	0.0227575	0.0882642	0.0912626	0.0656175	0.0385517	0.0672737
M465T833	9.3747	-9.53473	0.000187716	4.73326e-23	465.234	465.232	465.235	833.35	832.843	834.677	12			278	0.0320049	0.0397204	0.0274703	0.0332906	0.0257279	0.0198052	0.00329496	0.00273042	0.00288131	0.00273862	0.00305086	0.00237549	0.00305204	0.00425103	0.00701122	0.0060666	0.00509213	0.00540939	0.000286147	0.000239212	0.000193902	3.35321e-05	0.000237515	0.000150253	0.0226677	0.0214796	0.0258007	0.0307173	0.031362	0.0299633	0.076623	0.0722639	0.0985817	0.0971946	0.0858475
M467T792	298.68	4.32005	0.0075701	1.54295e-19	467.034	467.033	467.036	791.57	788.605	793.221	14	[31][M]2-	[M-H+Cl]2- 900.109 [M-2H]2- 936.086	90	0.000580306	0.000694953	0.000559248	0.000723905	0.000523571	0.000813461	0.184037	0.266996	0.112759	0.165315	0.136207	0.155521	0.00108747	0.000940097	0.000107955	0.000201704	8.81223e-05	0.000147292	0.00290156	0.00392328	0.0191529	0.02121	0.0183991	0.0158876	0.00369072	0.00437481	0.00328331	0.00559246	0.00354695	0.00508597	0.000455954	0.000767023	0.000479572	0.000757754	0.000302034
M467T668	859.892	5.89328	0.00200021	8.32927e-15	467.034	467.033	467.035	667.829	666.705	669.471	15			263	7.18603e-05	9.68318e-05	0.000124114	6.76987e-05	6.36891e-05	9.37829e-05	0.06626	0.0810888	0.0589039	0.0763767	0.0508659	0.063606	0.000496974	0.000704085	2.94119e-05	9.95406e-05	5.56837e-05	0	0.0181629	0.0302065	0.0265908	0.0270027	0.011065	0.00982293	0.001276	0.00615347	0.00059201	0.00451564	0.000882361	0.0046723	0.000235585	0.000216995	0.000128375	6.39273e-05	7.8698e-05
M467T900	18.4832	-13.9216	2.96086e-05	1.6757e-27	467.249	467.249	467.25	899.614	898.689	900.196	7			105	0.0258513	0.0380735	0.0211821	0.0231179	0.0184559	0.019258	0.00132916	0.00131643	0.00108228	0.000958425	0.00126119	0.000960308	0.000325441	0.00018755	0.000490668	0.000710627	0.000621795	0.000851757	0.000310406	0.00026218	5.2166e-05	0.000158313	0.000150495	9.45794e-05	0.0150366	0.0125342	0.0165934	0.0197482	0.0195172	0.0191211	0.0427623	0.0591032	0.0648513	0.0863986	0.0526431
M468T792	11869.6	3.53982	0.0165657	1.60552e-15	467.536	467.535	467.537	791.981	788.706	793.221	12	[31][M+1]2-		90	0	0	0	2.19042e-05	1.44576e-05	0	0.0407693	0.117033	0.0460745	0.0633526	0.054313	0.0666398	0.000559196	0.000546728	0	0	1.96607e-05	0	0.001421	0.00166398	0.00894604	0.00891571	0.00778616	0.0077963	0.00114743	0.00135563	0.000875859	0.00172758	0.00123541	0.00208206	1.95985e-05	0	4.00201e-05	0	2.58384e-05
M468T668	17581.6	5.56662	0.00257514	2.93152e-18	467.536	467.535	467.538	667.511	666.644	668.949	7			264	0	0	9.41403e-06	0	0	0	0.0253383	0.0343323	0.0225387	0.0351566	0.0227108	0.0289668	0.000272704	0.000199582	0	0	0	0	0.00617815	0.0123937	0.00951012	0.0113217	0.00447537	0.00433075	0.000556358	0.00223368	0.000321289	0.00198807	0.000372229	0.00169237	3.0891e-05	0	0	0	2.53397e-05
M468T832	1306.92	2.94154	0.0321992	1.42408e-16	468.043	468.041	468.044	832.301	828.435	832.88	12			279	1.11877e-05	4.59411e-05	0.000125814	2.71316e-05	0.000113703	3.54453e-05	0.0984533	0.13926	0.0442034	0.0598595	0.0447283	0.0284371	0.000231608	0.000112426	2.04969e-05	0.000184773	4.695e-05	3.3608e-05	0.000409863	0.000580818	0.00102321	0.00110988	0.00125408	0.00130414	0.00183759	0.00188137	0.00170329	0.00235292	0.00152104	0.0024843	6.53973e-05	2.00632e-05	6.27792e-05	7.09055e-05	1.80044e-05
M469T916	131.658	2.06929	0.0933234	8.80908e-07	469.05	469.049	469.051	915.878	915.109	917.399	6			258	0.00114708	0.00131776	0.000946526	0.00134153	0.000701548	0.00123778	0.208833	0.313021	0.0385619	0.0545423	0.0394451	0.0578518	0.00127927	0.00143203	0.000660636	0.00063729	0.000538527	0.000624983	0.00128557	0.00173279	0.00190454	0.00232033	0.00163988	0.00138714	0.00157694	0.00163712	0.00127206	0.00189199	0.00134995	0.00160632	0.00113849	0.00107342	0.000645208	0.000607552	0.000800582
M469T1743	5.96994	-2.78008	0.0383221	4.33293e-07	469.331	469.329	469.333	1742.65	1741.12	1750.48	20			367	0.0028675	0.00431753	0.042904	0.0381993	0.033346	0.0428934	0.00182645	0.00311097	0.00448673	0.00497646	0.0093889	0.00612036	0.000246083	0.0596601	0.0162969	0.0331309	0.0018837	0.00355438	0.00744574	0.00875326	0.00139339	0.00291031	0.000683487	0.000936427	0.00295717	0.00124197	0.00171842	0.00221717	0.00260951	0.00322238	0.00368449	0.00504947	0.031441	0.0488529	0.0343332
M469T1710	6.55328	-1.98706	0.103139	0.00303853	469.331	469.33	469.332	1709.82	1706.94	1713.29	8			114	0.00147932	0.00269652	0.0262138	0.00349562	0.00973732	0.0192038	0.000991764	0.00103871	0.000962526	0.00136903	0.00355217	0.00284802	0.00952801	0.017814	0.0101091	0.0245259	0.00210193	0.00331802	0.00172117	0.00240064	0.000772554	0.0015801	0.000562698	0.000579684	0.0024524	0.000582566	0.0010306	0.000804539	0.00108939	0.00134081	0.00195701	0.00210301	0.00311546	0.00395576	0.0109826
M471T1686	1.6474	2.27785	0.0495016	2.81864e-06	471.347	471.345	471.348	1685.51	1685.07	1686.86	7			289	0.0211902	0.0279005	0.015977	0.0157018	0.0157177	0.0300298	0.0569986	0.0210005	0.0243553	0.0171407	0.0532715	0.0327864	0.0149772	0.03633	0.0240638	0.0324838	0.0119184	0.022568	0.0355513	0.0431441	0.0302175	0.0606699	0.039665	0.032581	0.0679603	0.0338774	0.0660769	0.0732343	0.10532	0.0557883	0.0082015	0.0124602	0.0216298	0.0335172	0.0132741
M472T709	64.3549	-7.1345	0.000837671	1.65721e-16	472.161	472.16	472.162	708.947	708.656	709.122	4			331	0.00880657	0.00857754	0.00817548	0.0104523	0.0101172	0.0122251	9.84163e-05	0.000176199	0.000134922	9.04406e-05	0.000240969	0.000141625	0.00347967	0.00292397	0.0182119	0.0170338	0.0187176	0.0149175	0.00114993	0.00144037	0.000429215	0.000519927	0.000587828	0.000480127	0.000831696	0.000574269	0.000568542	0.000413326	0.00102742	0.000845565	0.0126091	0.0116335	0.0156102	0.0130712	0.0091827
M473T804	17.5589	-3.62887	0.0150379	1.67689e-14	473.144	473.143	473.146	804.192	803.078	804.756	11			398	0.01992	0.0179493	0.00943673	0.0123157	0.031587	0.0360587	0.000881739	0.0011117	0.00122229	0.00136014	0.001312	0.00101563	0.0115417	0.0107682	0.0688081	0.0763736	0.05725	0.0530522	0.00328435	0.00318423	0.00196746	0.00173628	0.00256918	0.00253942	0.000881935	0.000692287	0.00110569	0.00103236	0.00112546	0.000858967	0.0245808	0.0290855	0.0155016	0.0160557	0.00930771
M475T1240	1.874	-2.65334	0.0351067	3.69962e-18	475.124	475.123	475.125	1240.31	1238.97	1241.1	17			345	0.126007	0.111795	0.100104	0.108418	0.0455334	0.0691475	0.0442173	0.0383148	0.0559807	0.0516514	0.0668621	0.0242467	0.000507337	0.000727429	0.000821452	0.0013313	0.00098146	0.00106346	0.000407161	0.000210787	0.000231074	0.000141937	0.000285227	0.000255076	0.000790448	0.000586675	0.00063593	0.000659939	0.00046468	0.000497193	0.102857	0.0959689	0.037547	0.0432329	0.0375623
M475T153	3.93936	4.16513	0.00818578	3.58485e-24	475.13	475.129	475.131	153.177	152.225	154.142	4			236	0.00637209	0.00896863	0.00708227	0.00802437	0.00624253	0.00734616	0.0136364	0.0199915	0.0221795	0.0340031	0.0288023	0.0388688	0.00475351	0.00469307	0.0021906	0.0024996	0.00118472	0.00124239	0.00338589	0.00306018	0.00352134	0.00343427	0.00383074	0.00395189	0.00216412	0.0017044	0.00194319	0.00196261	0.00225914	0.00202007	0.00926972	0.00980139	0.0102711	0.00915651	0.00840533
M475T1095	11.2162	-7.10076	0.000849957	4.989e-21	475.161	475.158	475.162	1095.41	1094.66	1096.23	7			211	0.0133998	0.037187	0.0238644	0.024662	0.0292339	0.0305177	0.00220237	0.00177141	0.00197713	0.00195218	0.00297062	0.00220159	0.0189387	0.0294442	0.0441117	0.0654513	0.0595258	0.0732676	0.0136575	0.0138783	0.014898	0.017011	0.0155056	0.0152065	0.00295807	0.00263261	0.0023539	0.00352991	0.00274148	0.00277137	0.0338251	0.0408074	0.00347568	0.00333953	0.00369511
M475T940	13.4047	-6.96671	0.000909666	4.87436e-23	475.16	475.158	475.162	940.181	934.28	942.794	84	[32][M]-	[M-H]- 476.168	10	0.872938	0.927571	0.800327	0.812593	1.16657	1.07489	0.0736459	0.0376925	0.0561064	0.0776345	0.0830042	0.0797164	1.34396	1.53664	1.344	1.5176	1.15848	1.22248	0.912539	0.803596	0.450784	0.452038	0.391375	0.3368	0.110139	0.123341	0.0994363	0.126744	0.180531	0.146983	0.949215	1.00352	0.325767	0.350257	0.256732
M475T795	85.9856	-6.68673	0.00112999	2.62024e-13	475.161	475.159	475.162	794.817	793.077	797.396	36	[33][M]-		68	0.11343	0.0964023	0.0716065	0.0751595	0.115639	0.113596	0.000863282	0.00106514	0.000846479	0.00115927	0.00118279	0.0012301	0.0269373	0.0300151	0.230667	0.274079	0.234108	0.211362	0.0116964	0.0115717	0.00659275	0.00595521	0.0104655	0.00864663	0.0040898	0.00232479	0.00370551	0.00265528	0.00503729	0.00321048	0.125581	0.144389	0.205492	0.195894	0.134686
M475T835	1.28013	-2.09241	0.0629104	2.75463e-19	475.182	475.18	475.182	835.282	834.1	836.284	18		[M+Cl+HCOOH]- 394.207 [M-H+HCOOH]- 430.183	6	0.00170993	0.00255356	0.0012862	0.00168812	0.00160767	0.00177343	0.0010729	0.00120849	0.00103639	0.00104263	0.00173116	0.00145437	0.677213	0.589993	2.29149	2.37281	2.92704	2.37824	0.000601646	0.000379768	0.000386867	0.000385509	0.000884115	0.000906992	0.000261514	0.00029468	0.000172055	0.00024778	0.000327714	0.000250545	0.00444102	0.00471082	0.00304551	0.00326508	0.00318631
M475T1045	1.56645	4.02375	0.00424233	7.10527e-09	475.197	475.194	475.198	1045.46	1039.74	1046.52	28		[M-H+Cl]2- 916.431 [M-2H]2- 952.408	37	0.00687197	0.0103448	0.00598917	0.00750731	0.00717277	0.00678952	0.00924534	0.00925314	0.0112369	0.00837352	0.0129626	0.0128421	0.0809575	0.0816677	0.1359	0.12973	0.147291	0.161073	0.0463327	0.0830614	0.0843139	0.0900407	0.102159	0.0931685	0.0108388	0.00823987	0.0108693	0.0115924	0.0123603	0.0119885	0.0144028	0.0181629	0.011518	0.0124472	0.0108745
M475T883	5.77018	7.83372	0.000257255	1.08886e-34	475.198	475.196	475.198	883.414	883.077	884.785	3			249	0.00111404	0.00111069	0.00086473	0.00112887	0.00148279	0.00177302	0.0050422	0.00414485	0.00798822	0.00758626	0.00954568	0.00811421	0.00201478	0.00208333	0.00420145	0.00424974	0.00324781	0.00390828	0.00136068	0.00109948	0.000353866	0.000493405	0.000575394	0.000429843	0.000665473	0.000335397	0.00058003	0.00042304	0.00075305	0.000520957	0.00222056	0.00192787	0.00124597	0.00154441	0.000802911
M476T795	80.7181	-7.26672	0.000770578	3.77232e-13	476.164	476.162	476.165	794.814	794.128	795.451	13	[33][M+1]-		68	0.0287701	0.0283764	0.0169039	0.0197445	0.0279508	0.0283459	0.000279279	0.000266753	0.000246904	0.000322215	0.000255178	0.000320638	0.00759553	0.00734529	0.0434934	0.0647924	0.0567916	0.0377603	0.00267013	0.00318282	0.00160237	0.00158991	0.00251607	0.00227197	0.00100792	0.000671587	0.0011924	0.000964086	0.0014279	0.00119892	0.0329792	0.0344548	0.0431055	0.0359712	0.0281276
M476T940	11.563	-6.56608	0.00119842	3.04341e-22	476.164	476.162	476.165	940.306	937.783	942.441	46	[32][M+1]-		10	0.220733	0.224781	0.202322	0.201713	0.296808	0.277879	0.0168133	0.018173	0.0180495	0.019316	0.0236755	0.0209266	0.348669	0.387365	0.346875	0.388273	0.297161	0.306285	0.218528	0.187086	0.104686	0.11115	0.0802913	0.0828978	0.0405062	0.0311388	0.0282771	0.0308086	0.0506001	0.0276529	0.24088	0.229152	0.0802607	0.0821491	0.0580263
M476T835	1.32104	-2.34965	0.0423492	4.44278e-19	476.185	476.183	476.186	835.309	833.999	836.284	18		[M+Cl+HCOOH]- 395.21 [M-H+HCOOH]- 431.186	6	0.000557359	0.000841416	0.000427745	0.000486612	0.000424954	0.000461936	0.000378282	0.000312136	0.000263021	0.000412617	0.000453909	0.000328021	0.156776	0.122443	0.516966	0.489893	0.648374	0.542935	0.000184013	0.000126376	0.000136859	4.88058e-05	0.000455497	0.000186368	7.10556e-05	3.14419e-05	7.89105e-05	4.2413e-05	4.69284e-05	3.43783e-05	0.00123269	0.0016186	0.000947239	0.000916335	0.000760251
M476T1745	1.41755	-2.85411	0.0201073	7.25103e-15	476.277	476.276	476.279	1745.3	1742.6	1746.27	17			368	0.00145511	0.00213256	0.00133155	0.00196774	0.00125723	0.00141507	0.000840491	0.000877839	0.00104489	0.000936405	0.00127671	0.00117821	0.208079	0.244296	0.0691703	0.0975726	0.0415118	0.0522528	0.0559045	0.0503881	0.152813	0.131392	0.111107	0.113996	0.000778524	0.0010027	0.000670013	0.000553079	0.000627218	0.000837211	0.00125626	0.00200321	0.0012435	0.0021704	0.00208242
M477T844	1.60853	3.11046	0.0111379	8.5446e-12	477.067	477.065	477.068	844.002	843.018	845.484	20			381	0.0116688	0.0133335	0.0155573	0.0189513	0.0130141	0.0156562	0.0229374	0.0212814	0.0217909	0.021824	0.0254424	0.0207708	0.0315849	0.0308531	0.0195558	0.0260717	0.0166171	0.0158904	0.0399821	0.0593156	0.0438251	0.0447273	0.043821	0.0383417	0.0212419	0.0187618	0.0183505	0.02064	0.022064	0.0198436	0.0319277	0.0346698	0.0316278	0.0355178	0.0310834
M477T895	2.41995	4.91439	0.00228713	5.45658e-36	477.067	477.066	477.069	895.391	892.707	897.891	54	[34][M]-	[M-H]- 478.074	19	0.511608	0.536927	0.511028	0.518422	0.475025	0.445464	1.07736	1.15617	0.966018	1.08405	1.20618	1.19283	0.00403149	0.00396901	0.00779668	0.00882593	0.0103636	0.00970885	0.00341698	0.00291624	0.00155368	0.00174023	0.00167085	0.00140163	0.295567	0.256126	0.229634	0.246633	0.261687	0.263941	0.354347	0.35202	0.37368	0.332797	0.292405
M477T1062	6.62402	-2.27307	0.0720729	4.42432e-09	477.176	477.174	477.177	1061.52	1052.43	1074.09	28			396	0.0891123	0.0858846	0.00513117	0.033492	0.0034511	0.0848096	0.00712007	0.00600053	0.00664935	0.00636293	0.00806846	0.00639068	0.22755	0.142627	0.0811192	0.108113	0.0845632	0.175234	0.0278177	0.0259474	0.0324957	0.033364	0.034647	0.0299973	0.00947607	0.00814642	0.00884454	0.00719586	0.0100214	0.00980241	0.0299653	0.0705279	0.0127958	0.0128681	0.0190099
M477T932	1.32838	-2.09256	0.07247	8.95048e-14	477.176	477.175	477.178	932.372	924.433	934.405	90	[35][M]-	[M-H]- 478.184	1	9.6564	10.492	10.1479	11.5258	8.46171	8.48197	6.36961	5.78492	6.41364	6.72414	8.82092	7.58839	7.61279	8.84822	9.25329	10.1841	8.48496	8.76825	7.85748	5.92927	5.33288	5.96851	5.80221	4.98053	8.19467	5.64308	6.60235	6.73975	8.4511	6.84322	10.6591	12.4352	10.1646	11.1155	11.058
M477T981	2.86749	-5.49873	0.00189838	5.69671e-13	477.176	477.175	477.177	981.128	980.155	981.197	4			84	0.26993	0.294291	0.254087	0.31464	0.179344	0.205919	0.0784665	0.0743665	0.077428	0.0807498	0.100234	0.0786001	0.245145	0.253352	0.308399	0.242352	0.311788	0.274476	0.0985096	0.0882658	0.0776791	0.0840781	0.120558	0.115111	0.123594	0.0954863	0.118638	0.12031	0.130761	0.121345	0.26081	0.290691	0.282904	0.28016	0.394969
M477T835	1.27605	0.847998	0.426928	4.64035e-17	477.187	477.186	477.188	835.399	834.55	836.198	13		[M+Cl]- 442.219	6	0.00119386	0.0102875	0.000865148	0.00129728	0.00124491	0.00161891	0.00218903	0.00161707	0.00263187	0.00249529	0.00253715	0.00277856	0.0286134	0.02778	0.101448	0.0969846	0.135963	0.100013	0.00171636	0.00178991	0.000751859	0.000820021	0.00104158	0.000790467	0.000733384	0.000621184	0.000447805	0.00103533	0.000679773	0.001009	0.00241022	0.00307392	0.00115596	0.00120957	0.0011079
M477T1163	1.11483	-0.932273	0.37431	7.04407e-10	477.212	477.209	477.215	1162.71	1158.55	1164.02	37			103	0.0157425	0.0189509	0.0135911	0.0137219	0.011793	0.0114397	0.0111702	0.009639	0.0124108	0.0117296	0.0132555	0.0115221	0.0253694	0.0343055	0.0712355	0.0799166	0.108556	0.0801506	0.0746975	0.071173	0.0353965	0.0370362	0.0361589	0.0153315	0.0154994	0.0132034	0.0161299	0.0160567	0.0172785	0.0152773	0.0651496	0.0900639	0.0283292	0.0610315	0.0534618
M477T1225	1.43127	2.56946	0.035387	1.53946e-11	477.212	477.21	477.212	1224.86	1224.32	1231.43	7			359	0.00589791	0.0079482	0.00580705	0.00596403	0.00574258	0.00559172	0.0057367	0.00523073	0.00963899	0.00935857	0.0115733	0.00802032	0.00696769	0.00671232	0.0175243	0.0192603	0.0269825	0.0271718	0.0137863	0.0124812	0.00515858	0.00556479	0.00532475	0.0051848	0.00327059	0.00305254	0.00321157	0.00296706	0.00284702	0.00351854	0.0169266	0.0197025	0.0101454	0.0114309	0.00899689
M477T1141	1.72751	-4.44061	0.00317544	4.41268e-10	477.212	477.21	477.213	1140.94	1140.46	1142.05	13			131	0.0160161	0.0189121	0.0140155	0.01639	0.0156582	0.0147715	0.00879422	0.00763184	0.00844804	0.00785768	0.0108062	0.00814019	0.0261401	0.0280515	0.0601841	0.0694804	0.0821316	0.0897496	0.0522664	0.0492446	0.0252863	0.0253449	0.0267475	0.0252402	0.00758459	0.00719067	0.00835786	0.00950026	0.00953141	0.00793733	0.0396867	0.0508249	0.0276926	0.028325	0.0365561
M478T895	2.51152	4.89888	0.00242157	2.97529e-34	478.07	478.069	478.072	895.307	892.808	898.063	34	[34][M+1]-		19	0.108007	0.111726	0.112091	0.111255	0.102877	0.0973819	0.238625	0.263578	0.219047	0.239761	0.265235	0.264123	0.00106044	0.00105704	0.00160544	0.00237263	0.00263638	0.00240708	0.000958023	0.00100267	0.000295377	0.000347864	0.000537044	0.000400266	0.054064	0.0540908	0.0243948	0.0551399	0.0546487	0.0521618	0.0675358	0.0756435	0.0710348	0.0671155	0.0622598
M478T932	1.30223	-1.97238	0.0844902	2.10645e-08	478.18	478.178	478.181	931.981	924.03	935.797	93	[35][M+1]-		1	2.56057	2.6774	2.5147	2.67453	2.1143	2.10949	1.60165	1.53999	1.60647	1.6777	2.23528	1.90534	1.76727	2.23357	2.30564	2.59373	1.88574	2.23199	1.97569	1.52502	1.35678	1.53743	1.48604	1.28156	2.05863	1.44647	1.663	1.72075	2.13794	1.75345	2.46813	3.1172	2.54432	2.80429	2.4915
M479T932	1.26949	-1.3107	0.238435	9.11507e-08	479.182	479.181	479.184	931.616	924.836	936.295	94	[35][M+2]-		1	0.486238	0.226927	0.464436	0.517969	0.41214	0.404047	0.31085	0.280293	0.311686	0.302081	0.436979	0.338585	0.349995	0.266571	0.450492	0.465349	0.387513	0.406161	0.378957	0.289436	0.238505	0.293192	0.279913	0.24276	0.397754	0.141254	0.325506	0.328007	0.400339	0.321668	0.546012	0.297233	0.487082	0.541769	0.541971
M479T880	1.98048	-2.98574	0.0253601	1.58507e-14	479.192	479.19	479.194	880.339	875.182	882.024	71	[36][M]-		33	0.110662	0.0559541	0.104574	0.110155	0.0780649	0.0758855	0.039865	0.0319334	0.0489722	0.0490069	0.0495254	0.0460637	0.0966489	0.0952153	0.130175	0.122723	0.17015	0.16869	0.0390905	0.0368853	0.0387223	0.0391475	0.0495205	0.01683	0.039598	0.0643324	0.0372534	0.069157	0.0806044	0.0629486	0.251561	0.286894	0.235561	0.116643	0.327277
M479T899	2.4241	-5.24583	0.00173143	2.12664e-13	479.192	479.19	479.193	899.095	894.478	900.222	32			105	0.0359133	0.0457225	0.0342394	0.0404913	0.0227595	0.0255742	0.0121349	0.0121553	0.0118557	0.0124061	0.0150634	0.012638	0.057895	0.0656285	0.0598477	0.0600597	0.0684544	0.0712624	0.0435514	0.0390655	0.0265759	0.0284419	0.0377794	0.0345431	0.0434158	0.0362479	0.040979	0.0414491	0.0434522	0.0396492	0.0834748	0.0961276	0.0838559	0.0897634	0.166899
M480T928	2.36154	-3.84047	0.00824978	4.37096e-09	480.184	480.183	480.186	928.113	926.165	929.931	7			245	0.0295826	0.024645	0.0369749	0.0347558	0.035669	0.022924	0.0105076	0.0127212	0.0120242	0.0123175	0.0135216	0.0127168	0.020947	0.0249167	0.023838	0.0311579	0.0215873	0.0264763	0.0163217	0.0162426	0.0159301	0.0138009	0.0182847	0.0139464	0.0148758	0.0115817	0.0126435	0.0151573	0.0179079	0.0116951	0.0331076	0.0319424	0.0264717	0.0288752	0.0292026
M480T880	1.98507	-4.23039	0.00401306	1.06863e-11	480.195	480.194	480.197	880.037	878.533	881.963	20	[36][M+1]-		33	0.0240214	0.0248183	0.0228977	0.0213787	0.0177098	0.0173011	0.00824637	0.0087378	0.0105839	0.0104396	0.0113193	0.0102555	0.019177	0.0190477	0.0270324	0.0317336	0.0391945	0.0343612	0.00840295	0.00844754	0.00825986	0.00780137	0.0109765	0.00997188	0.0163511	0.0142628	0.0135908	0.0157284	0.0175198	0.0154267	0.0567965	0.0642235	0.0477327	0.0487646	0.0806233
M481T321	404.947	6.98679	0.000924682	6.71485e-14	481.062	481.059	481.062	320.812	320.016	321.806	10			138	0.000200061	0.00010198	0.000122498	0.00014184	0.000131733	9.1067e-05	0.0258697	0.0494011	0.0529988	0.0561535	0.0600259	0.0588365	0.00208829	0.00202499	0.000130399	0.000103523	4.52828e-05	0.000159442	0.010092	0.00915035	0.012742	0.0117465	0.00982019	0.00843235	0.00640784	0.00656677	0.00621451	0.00745852	0.00646158	0.0067398	0.000211871	0.000201191	0.000131032	0.000139916	0.000469429
M481T177	269.833	11.5302	8.59258e-05	4.41582e-07	481.061	481.06	481.062	177.454	173.938	179.443	8			190	5.61926e-05	0	0.000108491	0.000101416	4.90926e-05	8.6229e-05	0.0168772	0.0160209	0.0195087	0.0198401	0.0217883	0.0187859	0.000667412	0.000846192	0.00010554	6.29277e-05	6.8259e-05	4.57198e-05	0.00440557	0.00518605	0.0052189	0.00560661	0.00344758	0.00449413	0.00302212	0.00298848	0.00238894	0.00278993	0.00235898	0.0030399	0.000102669	0.0001318	0.000117017	7.62437e-05	0.000178829
M482T711	273.809	3.53682	0.0166173	4.55894e-21	482.039	482.037	482.041	710.542	703.156	714.317	17			332	0.000117783	0.000125981	0.000214518	0.000451264	5.2729e-05	4.27154e-05	0.0534906	0.0636994	0.036535	0.0474777	0.0398939	0.00253531	0.0237543	0.0183648	7.91457e-05	0.000140924	2.76274e-05	3.57329e-05	0.103208	0.0775535	0.247715	0.265642	0.230924	0.195163	0.0575245	0.0517045	0.0432323	0.0583538	0.0401011	0.0516079	0.000158605	5.73383e-05	4.48174e-05	0.00023911	0.000275209
M483T710	531.506	4.89333	0.00450016	2.64379e-19	482.541	482.54	482.543	710.139	704.555	713.663	7			333	1.98776e-05	6.17332e-05	3.44172e-05	0.000122909	0	4.30598e-05	0.021216	0.0302056	0.0177425	0.0217781	0.0167652	0.017588	0.0108194	0.00842476	0	0	1.22247e-05	0	0.0264976	0.0435598	0.108998	0.121484	0.0938709	0.0760288	0.0232058	0.0211154	0.0168538	0.0253082	0.0244562	0.016456	1.19296e-05	0	1.50618e-05	0	0.000163421
M485T1743	6.61683	-3.63792	0.0148088	6.46655e-08	485.327	485.325	485.328	1743.06	1741.03	1745.13	7			369	0.0124418	0.0152823	0.0122438	0.0374868	0.0332123	0.0301828	0.00244446	0.00236747	0.003888	0.00340247	0.00562103	0.00368465	0.00905287	0.0205763	0.00211558	0.00278182	0.000760806	0.00114415	0.0012032	0.00176762	0.000822141	0.000971381	0.000588823	0.000363848	0.00139181	0.0010058	0.00142253	0.00144075	0.00147981	0.00173286	0.00976468	0.0139774	0.0182426	0.0330716	0.0118899
M487T455	175.357	5.52442	0.00266262	1.67698e-21	487.108	487.107	487.11	455.156	454.133	458.121	9			169	0.000483544	0.000798858	0.000489584	0.000402552	0.000290886	0.000326287	0.0789788	0.0835858	0.0606314	0.0811552	0.0749572	0.0350996	0.000584862	0.000572131	0.000232689	0.000177325	0.000166175	0.000189576	0.000452935	0.000410123	0.000925528	0.000888727	0.000835979	0.000554723	0.00151497	0.00132401	0.00119607	0.00133895	0.00113007	0.00121526	0.000504655	0.000535039	0.000796878	0.000527496	0.00114861
M487T1695	11.1451	-2.37915	0.0632026	2.55339e-05	487.342	487.341	487.343	1694.51	1691.37	1695.15	12			189	0.00449983	0.00602758	0.00860094	0.0786607	0.0577772	0.05674	0.00230041	0.00243238	0.00335645	0.00280236	0.00520348	0.00378175	0.0464935	0.0967041	0.00687682	0.0087696	0.00231562	0.00327244	0.00338266	0.00363479	0.00118223	0.0016046	0.000969723	0.000676348	0.00209645	0.0018114	0.00242361	0.00268412	0.00296446	0.00315083	0.00413301	0.00520604	0.0614915	0.0778341	0.031324
M491T1156	29.6067	-11.2374	9.42356e-05	3.03256e-33	491.118	491.117	491.12	1156.36	1153.5	1157.27	19	[37][M]-		335	0.283054	0.34908	0.263501	0.31602	0.24666	0.259908	0.0108523	0.0100766	0.00807571	0.00710514	0.00953741	0.00705871	0.000317141	0.000389703	0.00186419	0.00270393	0.00254325	0.00392612	0.000627608	0.000613044	0.000197227	0.000366986	0.00030914	0.000186875	0.000575226	0.000432658	0.000765555	0.000809701	0.000618299	0.000629374	0.126661	0.121576	0.109207	0.0995491	0.198178
M491T1246	8.93011	-8.76188	0.000298268	8.78592e-27	491.119	491.118	491.12	1246.36	1245.68	1246.93	4			188	0.0496915	0.0623542	0.0359041	0.0354202	0.0298462	0.029569	0.00387427	0.00375899	0.00396656	0.00366412	0.00491018	0.00410698	0.000101008	0.000186983	0.000175396	0.00038085	0.000207127	0.000210921	0.000149993	7.9917e-05	2.72725e-05	0.000110515	6.28631e-05	0.000160502	0.000271551	0.00022189	0.000306224	0.000414534	0.000358818	0.000418878	0.0280214	0.0603259	0.0334419	0.0412865	0.0467525
M491T737	2.35679	-3.58697	0.0115057	6.22005e-14	491.14	491.139	491.141	737.091	736.412	737.966	8			394	0.00573264	0.00604998	0.00346782	0.0046203	0.00458068	0.00715925	0.00174599	0.00205522	0.00173434	0.00207501	0.00233448	0.00242053	0.00864981	0.00988382	0.00662161	0.0111904	0.011071	0.00984729	0.00777059	0.00557348	0.0029746	0.00417112	0.00303814	0.00274465	0.00252425	0.00202056	0.0017501	0.00236451	0.00299539	0.00238443	0.136061	0.116727	0.0816711	0.0718379	0.0610208
M491T773	31.3796	5.99798	0.00183987	3.1323e-18	491.154	491.154	491.157	772.63	767.284	773.193	6			277	0.00181433	0.00209233	0.00163287	0.00196328	0.0019963	0.0026283	0.0199551	0.0451532	0.0864709	0.0628488	0.0757587	0.0715501	0.0035926	0.00375946	0.00295556	0.00423233	0.0033719	0.00353221	0.00233528	0.00193222	0.00126694	0.00159058	0.000990198	0.00104714	0.00351827	0.00255978	0.00424717	0.00240037	0.00396954	0.00273493	0.00363679	0.00469552	0.00320327	0.00340121	0.00182348
M491T732	14.4828	-4.29717	0.00769274	1.08895e-06	491.154	491.154	491.157	732.414	724.16	733.334	10			134	0.0229954	0.0251665	0.0185654	0.021363	0.0448145	0.0432521	0.00174747	0.00187704	0.00169653	0.00206903	0.00211984	0.00202812	0.0658313	0.0773735	0.0504468	0.0473448	0.0389273	0.0307002	0.0322085	0.0334424	0.0190287	0.0196767	0.0140996	0.0121197	0.00257618	0.00245594	0.00163218	0.00180532	0.00303452	0.00235231	0.0220608	0.0225843	0.00493248	0.00306941	0.00394466
M491T1048	7.26232	-6.88569	0.000839584	3.61648e-11	491.191	491.189	491.194	1048	1045.37	1050.09	41			96	0.196497	0.18866	0.159316	0.209802	0.116768	0.166443	0.026681	0.0230893	0.024243	0.00944101	0.0281702	0.0243789	0.0269645	0.0301014	0.0321453	0.0611764	0.0904065	0.0850301	0.0276672	0.0250398	0.0177573	0.0198838	0.022834	0.0223347	0.036869	0.0297285	0.0279137	0.0367138	0.0388535	0.034986	0.134811	0.129635	0.190841	0.178966	0.185981
M491T968	1.24643	1.38192	0.197246	2.66468e-11	491.192	491.19	491.193	968.352	966.811	969.76	21			115	0.0281609	0.0327099	0.0205346	0.0298539	0.0140973	0.0217302	0.0211329	0.0244384	0.0262532	0.0299066	0.0329857	0.0309035	0.0938336	0.0876814	0.0405845	0.086531	0.0978254	0.101788	0.0701881	0.0538032	0.0402081	0.042099	0.0549941	0.0532263	0.0378451	0.0302687	0.0388043	0.0392438	0.0406984	0.0384044	0.0580837	0.0637271	0.063126	0.0594933	0.0981952
M491T959	1.45086	-1.394	0.19371	3.86107e-10	491.192	491.19	491.193	959.39	953.983	961.12	77	[38][M]-		74	0.096829	0.0668765	0.0613055	0.0538999	0.0492223	0.0707737	0.0446027	0.0472113	0.00208989	0.047528	0.0569564	0.0585898	0.125141	0.0745165	0.211074	0.256577	0.25906	0.242532	0.221673	0.164265	0.114362	0.131872	0.127541	0.11672	0.0532086	0.0445403	0.0297518	0.0570191	0.0566305	0.0456177	0.231582	0.24927	0.234717	0.204511	0.365272
M491T899	1.90285	-4.98098	0.000615014	3.59878e-24	491.191	491.19	491.193	898.979	898.888	899.68	6			105	0.0209768	0.0281033	0.0159456	0.0191264	0.0158485	0.016157	0.0103904	0.00986919	0.00723572	0.00758411	0.0106695	0.00869536	0.00206885	0.0027979	0.00503686	0.00630916	0.00583334	0.00742951	0.00703944	0.00597186	0.00310268	0.00352727	0.00335494	0.00332899	0.0253361	0.020462	0.0233191	0.0266163	0.0265691	0.0261149	0.0396253	0.0510096	0.0572794	0.0646494	0.0414974
M491T994	1.07323	0.360661	0.726861	8.29056e-18	491.192	491.19	491.197	993.745	989.45	995.421	30	[41][M]-	[M-H]- 492.199	86	0.0457445	0.0443893	0.0333532	0.0362163	0.0280899	0.0311054	0.0151209	0.0363044	0.0338791	0.0396975	0.0466876	0.0424301	0.0346318	0.0369115	0.150446	0.157305	0.221623	0.197208	0.118654	0.101125	0.0813368	0.0667526	0.0736076	0.0668231	0.0134871	0.0117995	0.0117421	0.0126006	0.0141573	0.0122157	0.159998	0.157235	0.16517	0.161042	0.240232
M491T1168	8.68853	9.2656	0.000205173	4.1272e-10	491.192	491.191	491.193	1167.85	1166.28	1169.72	17	[39][M]-	[M-H]- 492.199	39	0.00501696	0.00565038	0.00342656	0.0039433	0.00289538	0.00308346	0.0272354	0.02695	0.0401243	0.0306717	0.0454275	0.0216996	0.00395009	0.00433671	0.00437221	0.0260787	0.143051	0.149174	0.0101906	0.0102764	0.0026809	0.00305226	0.00314637	0.00319001	0.00469331	0.00279647	0.00348818	0.00445092	0.00397121	0.00438799	0.0352974	0.0401589	0.0171101	0.0178862	0.0131991
M491T1157	11.2928	11.285	8.62297e-05	8.40918e-13	491.192	491.191	491.192	1157.15	1156.71	1157.98	9	[40][M]-	[M-H-C6H10O5]- 654.236	56	0.00449816	0.00616478	0.00321645	0.0037846	0.00285762	0.00319284	0.0319407	0.0284463	0.04567	0.0417723	0.0517186	0.0421044	0.00393988	0.00386587	0.0961105	0.111692	0.166826	0.174718	0.0123688	0.0112254	0.00354622	0.00304173	0.00383558	0.00336061	0.00542324	0.00438026	0.00394772	0.00453092	0.00488011	0.00464806	0.0386403	0.0432087	0.0153372	0.0175695	0.0111284
M492T1156	24.341	-9.72991	0.000190853	3.03831e-34	492.122	492.121	492.123	1155.87	1153.09	1156.74	5	[37][M+1]-		335	0.0595504	0.0735255	0.0560066	0.0716777	0.0447202	0.0559466	0.00257815	0.00237885	0.00210639	0.00191148	0.00258441	0.00201438	7.06095e-05	0.000148665	0.00067247	0.000890526	0.000965851	0.00107173	0.000132979	0.000193811	1.23369e-05	8.72497e-05	0.000106266	0.000113381	0.000116871	0.000128485	0.000330706	0.000219885	0.000136705	0.000151028	0.0302597	0.0330022	0.0236022	0.0265275	0.0360741
M492T1157	6.2192	10.2949	0.000107753	1.61043e-09	492.194	492.193	492.195	1157.01	1156.24	1157.35	5	[40][M+1]-		56	0.00219861	0.00351655	0.00168062	0.00134836	0.00162617	0.00142755	0.00851074	0.00763361	0.011887	0.0111143	0.0138355	0.0117491	0.00111621	0.00136974	0.0244799	0.0279148	0.0388147	0.0447775	0.00351544	0.00372154	0.00120754	0.000987923	0.0013131	0.00113769	0.00199999	0.00142902	0.00116698	0.0013457	0.00160284	0.00143746	0.00981196	0.012554	0.00425831	0.00508781	0.00355903
M492T960	1.28402	-1.94404	0.0891435	2.48816e-08	492.195	492.193	492.197	959.503	957.362	969.417	18	[38][M+1]-		74	0.0191968	0.0210966	0.0178243	0.0203752	0.0145018	0.0150614	0.0115749	0.0112348	0.0130492	0.0125477	0.0168639	0.0132554	0.0226263	0.0329908	0.0507642	0.0448359	0.0852067	0.0337343	0.041952	0.0419613	0.0278746	0.0298173	0.0348631	0.0303844	0.0136259	0.0112283	0.0141429	0.0143172	0.0145217	0.0132485	0.0537549	0.0443149	0.0502269	0.052796	0.0792724
M492T994	1.22	1.52888	0.15778	8.07256e-12	492.195	492.194	492.198	993.89	991.861	995.307	14	[41][M+1]-		86	0.0110841	0.0119876	0.00848925	0.00956567	0.00645377	0.00767745	0.00948705	0.00874568	0.0104257	0.0105556	0.0124868	0.0100761	0.00888835	0.00896256	0.0323014	0.0389888	0.0413034	0.047668	0.0248335	0.0304495	0.020394	0.0195653	0.0196713	0.0183892	0.00410437	0.00359509	0.00388786	0.00370482	0.00340247	0.00415547	0.038933	0.0433401	0.0365013	0.0417097	0.0543127
M492T1168	16.5523	1.51421	0.190213	0.000759186	492.195	492.194	492.195	1167.64	1167.5	1168.27	4	[39][M+1]-		39	0.000138513	6.02906e-05	0	2.27762e-05	3.89406e-05	7.684e-05	0.000374362	0.00256731	0.00067957	0	0.000709701	0.000280328	0.000113173	6.50811e-05	0.0021999	0.00180107	0.00329653	0.0031722	0.000173398	0.000263889	6.29721e-05	5.23e-05	5.7447e-05	4.09632e-05	7.93672e-05	7.60898e-05	5.59955e-05	0.00014737	3.07343e-05	0.000100407	0.000597852	0.00066847	0.000433749	0.00019639	0.000231185
M493T697	25.4789	-2.28362	0.071212	1.29435e-07	493.171	493.169	493.172	696.651	688.642	701.23	18			156	0.0155988	0.0180289	0.0125105	0.0143917	0.00250013	0.0500554	0.000656665	0.000600542	0.000803142	0.000681065	0.000973595	0.00066539	0.00757067	0.00653089	0.0388681	0.0843657	0.108574	0.035373	0.0175125	0.0157008	0.00639299	0.00682083	0.00488294	0.00547645	0.00130189	0.00161284	0.000980508	0.00111745	0.00174804	0.00203834	0.0177338	0.0224125	0.0055383	0.00490771	0.00410619
M493T765	7.81193	-5.25766	0.00293019	0.16319	493.171	493.17	493.171	764.964	764.264	765.768	7			178	0.00299359	0.00326683	0.00259744	0.00248878	0.00395612	0.00457596	0.000412161	0.000482447	0.000271244	0.000465018	0.00032398	0.000341305	0.00494958	0.0074494	0.00712067	0.00817402	0.0414479	0.00574263	0.00341196	0.00297407	0.00130731	0.00114507	0.00142145	0.00104097	0.000307547	0.000203584	0.000155485	0.000259168	0.000492991	0.000215887	0.00411514	0.0050712	0.0013787	0.00137414	0.00107989
M493T1112	9.46746	2.26657	0.0725793	2.26873e-09	493.207	493.206	493.208	1112.3	1111.01	1113.34	24	[43][M]-	[M-H]- 494.214	28	0.00545303	0.00697212	0.0028856	0.00322457	0.00228807	0.00240941	0.00268814	0.0346618	0.00521842	0.005201	0.0904876	0.071576	0.00495469	0.00507278	0.0518619	0.0588051	0.155471	0.147901	0.0194146	0.0172619	0.00504293	0.00565904	0.00592315	0.0053336	0.00640143	0.00567726	0.00516273	0.00620983	0.00676791	0.00675537	0.0487951	0.050487	0.0153481	0.0142116	0.00889791
M493T1066	1.80194	-3.93784	0.00480264	1.97657e-14	493.208	493.206	493.209	1066.24	1060.64	1067.28	90	[42][M]-	[M-H]- 494.215	2	0.638033	0.781049	0.538155	0.601013	0.406987	0.393529	0.274285	0.272014	0.275807	0.269699	0.309485	0.265573	0.291467	0.312298	1.7658	2.04606	2.42107	2.69463	0.828888	0.737921	0.181205	0.189943	0.250133	0.225119	0.550874	0.43804	0.512485	0.536034	0.583835	0.534981	1.84264	2.18189	1.41614	1.52195	1.2804
M493T1101	10.4738	4.18538	0.00849835	2.97808e-11	493.207	493.207	493.209	1100.53	1098.8	1101.11	13	[44][M]-		269	0.00696089	0.00970696	0.00384467	0.00471357	0.00338755	0.0034866	0.0398281	0.0407295	0.0667425	0.0646888	0.078723	0.00485864	0.00544094	0.00575768	0.112521	0.12848	0.185498	0.196278	0.0231208	0.0207171	0.00541762	0.00474036	0.00599124	0.00530337	0.00790161	0.00629936	0.00615114	0.00684736	0.00721324	0.00765797	0.0813552	0.0973736	0.0208498	0.0181805	0.0147264
M493T1228	6.21014	-4.97647	0.00391942	5.97402e-14	493.228	493.226	493.231	1228.47	1227.81	1229.85	29		[M+Cl+HCOOH]- 412.253 [M-H+HCOOH]- 448.23	69	0.254495	0.2331	0.237372	0.275312	0.0888748	0.183649	0.0486453	0.0261089	0.0281885	0.0294586	0.0310945	0.0277698	0.00118176	0.00145031	0.00301205	0.00424991	0.00427225	0.00469227	0.0039112	0.003707	0.0011899	0.0010549	0.00175211	0.00135621	0.121192	0.109567	0.0467501	0.121673	0.0555622	0.128804	0.221143	0.108024	0.22026	0.0888807	0.314385
M494T1066	2.07581	-3.95776	0.00652978	1.05976e-14	494.211	494.209	494.212	1066.26	1060.64	1067.28	85	[42][M+1]-		2	0.169222	0.18437	0.136536	0.152699	0.0947984	0.0909022	0.0594258	0.0569674	0.0673599	0.0596421	0.0680828	0.0488853	0.0731114	0.080996	0.473315	0.556113	0.642125	0.734448	0.214965	0.186583	0.0502109	0.0522011	0.0289148	0.0504087	0.135343	0.106657	0.114631	0.132588	0.118997	0.131632	0.499085	0.587422	0.382317	0.406087	0.33849
M494T1100	10.9285	7.5914	0.000589073	2.19258e-11	494.211	494.21	494.211	1100.43	1098.8	1100.91	5	[44][M+1]-		269	0.00199624	0.00316837	0.00118442	0.00141419	0.000985345	0.00105095	0.0101035	0.00949187	0.0173951	0.0183462	0.020839	0.016592	0.00167188	0.00169013	0.0291756	0.0295564	0.0219094	0.0485904	0.0061357	0.00522034	0.00128615	0.00155501	0.00158139	0.00163087	0.00257899	0.00188472	0.00161588	0.00178925	0.00216967	0.00221991	0.0213261	0.0229257	0.00534609	0.00592905	0.00400599
M494T1113	16.1281	8.58441	0.000314244	4.85357e-06	494.21	494.21	494.211	1112.54	1111.49	1113.32	6	[43][M+1]-		28	0.00179709	0.00223588	0.000693579	0.000855425	0.000645942	0.000719068	0.0101213	0.010139	0.0192337	0.017784	0.0233247	0.0175903	0.00157227	0.00142613	0.0257812	0.0296459	0.037668	0.0417293	0.00484643	0.00487582	0.00164435	0.00147025	0.00136933	0.00139934	0.00195663	0.00180923	0.00187836	0.00177718	0.00161746	0.00204485	0.0185116	0.0201977	0.00396393	0.00481174	0.00235522
M495T1066	1.8448	-3.83556	0.00627013	5.98166e-12	495.213	495.211	495.215	1066.32	1060.84	1067.28	41	[42][M+2]-		2	0.0315749	0.036478	0.0240098	0.0301005	0.018619	0.0194312	0.0133179	0.0126533	0.0127479	0.0127467	0.0150677	0.0115657	0.0145049	0.0142707	0.0786667	0.0985341	0.122222	0.13115	0.0404409	0.0357319	0.0103428	0.00980092	0.012317	0.0100332	0.0269448	0.0203574	0.023631	0.02506	0.0270813	0.0266721	0.089255	0.107806	0.0642433	0.0743552	0.0575907
M495T1304	19.1705	-10.1985	0.000108865	2.61419e-27	495.244	495.242	495.246	1304.14	1303.64	1306.03	16		[M+Cl+HCOOH]- 414.269 [M-H+HCOOH]- 450.246	79	0.183527	0.215103	0.16498	0.190553	0.142548	0.137541	0.0129669	0.01393	0.00468108	0.00456954	0.00542733	0.00465937	0.00114161	0.00147708	0.002424	0.00268861	0.00333555	0.00324185	0.00178548	0.00142322	0.00075692	0.000972482	0.00177782	0.00122752	0.0486716	0.044443	0.0470864	0.0574119	0.0463296	0.0562059	0.120689	0.125966	0.155796	0.141342	0.194659
M497T1710	2.2354	-0.770903	0.469331	3.52508e-06	497.363	497.359	497.364	1710.11	1700.06	1716.05	12			380	0.000773259	0.00148225	0.00784664	0.00061666	0.000650763	0.000338801	0.000491867	0.000246212	0.000496434	0.000317963	0.00494787	0.000428312	0.00754168	0.00429687	0.0247594	0.0213186	0.014603	0.0158358	0.00779851	0.0213245	0.00703587	0.0162809	0.000338975	0.000808852	0.00833312	0.000697365	0.00510083	0.0101888	0.00161863	0.01548	0.00268398	0.00404321	0.000674781	0.000742628	0.000455337
M501T715	2.02091	2.93751	0.025197	1.16757e-14	501.161	501.159	501.163	714.538	713.712	714.999	14			64	0.000268678	0.000424857	0.000267295	0.000396503	0.000305693	0.000404026	0.00046633	0.000760935	0.000491321	0.000675106	0.000718757	0.00061019	0.01962	0.0232774	0.0576654	0.0575148	0.0846885	0.0682769	0.000213559	9.93823e-05	0.00011457	3.62159e-05	9.47941e-05	7.91507e-05	9.66503e-05	4.97323e-05	8.73965e-05	0.000101402	0.000125374	0.000131295	0.000358058	0.000512723	0.000248287	0.000310547	0.000276609
M503T158	5.15602	-9.11332	0.000171861	6.50335e-27	503.161	503.158	503.162	158.325	155.697	160.383	14			325	0.123425	0.155963	0.0984073	0.0937916	0.0965862	0.0789955	0.0175481	0.0171105	0.0156304	0.0182697	0.0225833	0.0216826	0.037404	0.0300554	0.0262092	0.0239899	0.017928	0.0160466	0.0303031	0.0264745	0.0336998	0.0382802	0.0348387	0.0300314	0.0842035	0.0677499	0.0824433	0.0826831	0.104332	0.0697483	0.0311605	0.0314571	0.0323731	0.031498	0.0234238
M503T130	4.62886	-7.80288	0.000383196	1.28353e-30	503.161	503.159	503.164	129.978	127.95	132.214	43			296	0.188074	0.199695	0.143366	0.144818	0.159102	0.13332	0.0264553	0.0242061	0.0284555	0.0345361	0.042268	0.0389457	0.0273193	0.0419335	0.0409101	0.0406258	0.0210824	0.0270765	0.0530451	0.0419813	0.0483223	0.0556937	0.0422032	0.0397132	0.190412	0.158586	0.183094	0.183539	0.255253	0.149746	0.0491227	0.0629985	0.039313	0.0532427	0.0412543
M505T944	1.40132	-2.09328	0.0859658	5.38019e-25	505.098	505.096	505.099	944.055	943.497	944.675	4			73	0.0059572	0.00679758	0.00345761	0.00698936	0.00420312	0.00637646	0.00377757	0.00284658	0.00375267	0.00337067	0.00505275	0.00391265	0.000310803	0.000459003	0.000677334	0.0006553	0.000399998	0.000576419	0.000677478	0.000622218	0.00036176	0.000302172	0.00032177	0.000246554	0.00117869	0.00090233	0.000805733	0.00088366	0.00118597	0.000846306	0.00144121	0.0016706	0.00110733	0.00111528	0.000723043
M505T984	105.992	-4.29802	0.00772946	6.05681e-12	505.171	505.168	505.173	983.924	966.435	986.641	55	[45][M]-		49	0.180594	0.100379	0.303481	0.0905001	0.244656	0.244122	0.00168142	0.00174403	0.00182027	0.00185519	0.00216208	0.00171646	0.200558	0.131441	0.565808	0.357624	0.478766	0.404874	0.0530645	0.0400308	0.0221855	0.0260295	0.0365286	0.0331447	0.0137125	0.00785381	0.0137522	0.010547	0.0168437	0.0121894	0.142663	0.0816495	0.0902799	0.0759661	0.122158
M505T885	1.77998	-3.41576	0.00686604	1.03175e-13	505.171	505.169	505.174	884.739	882.308	887.36	12			250	0.0463484	0.0488865	0.0424321	0.0473562	0.0462967	0.037968	0.0259034	0.0266923	0.0256913	0.0100414	0.0280108	0.0258926	0.0394735	0.0626366	0.0447935	0.0762691	0.0419008	0.0483192	0.0399516	0.037746	0.0347655	0.037792	0.0379724	0.0308796	0.0250392	0.02205	0.0229688	0.0257849	0.0283691	0.0217559	0.0433547	0.0555497	0.0376484	0.0433667	0.0323393
M505T894	7.09113	-8.6181	0.000302892	1.65496e-14	505.171	505.17	505.173	893.917	888.297	894.604	31			287	0.0532657	0.0670057	0.0496964	0.0454	0.0620702	0.0540195	0.00994702	0.00607979	0.00533777	0.00585488	0.0105878	0.00676117	0.304672	0.319485	0.229136	0.139936	0.125148	0.202173	0.00743596	0.096803	0.0566178	0.0564589	0.057493	0.0517234	0.0156383	0.0111846	0.0133524	0.0137611	0.0163387	0.0154383	0.0593964	0.0833187	0.0389695	0.00205401	0.0392172
M505T922	30.3119	-5.22978	0.00338015	7.56408e-16	505.171	505.17	505.172	921.659	918.463	922.334	11			416	0.0259304	0.0708002	0.0442237	0.0217681	0.0579118	0.0633122	0.00130478	0.000874999	0.00148551	0.00144289	0.00221162	0.00150126	0.0186466	0.0208262	0.111592	0.126913	0.0651094	0.10253	0.0104828	0.0065849	0.00544995	0.00540856	0.007533	0.00663849	0.00384214	0.00217245	0.00370046	0.002467	0.00478942	0.00310438	0.0424047	0.0396398	0.0408837	0.037335	0.0227016
M505T1651	13.1749	8.98834	0.000274037	1.90155e-34	505.337	505.337	505.338	1651.02	1650.29	1651.05	3			246	0.00198975	0.00293987	0.00160895	0.00230461	0.00148103	0.00190414	0.030355	0.0214508	0.0207474	0.024493	0.0245334	0.021859	0.000346272	0.000463279	0.000642779	0.000619026	0.000280063	0.000568773	0.000326683	0.000319944	0.000309942	0.000236434	0.000536602	0.000276496	0.00279992	0.00313407	0.00208507	0.00363244	0.00245082	0.00322375	0.00186701	0.00276746	0.00204658	0.00247094	0.00196185
M506T985	86.3715	-6.17946	0.00161697	1.98024e-10	506.174	506.173	506.178	984.753	982.417	985.584	14	[45][M+1]-		49	0.0447751	0.0420633	0.054258	0.0589641	0.0391864	0.0233714	0.000432018	0.000467185	0.000463714	0.000428077	0.000687601	0.000416364	0.0233155	0.0347873	0.0835918	0.0921283	0.133145	0.0901575	0.0100286	0.00708578	0.00404248	0.0046051	0.00816907	0.00587442	0.00245892	0.00154049	0.00253166	0.00158452	0.00289308	0.00231356	0.0377932	0.0314034	0.023069	0.0324891	0.034706
M506T894	8.33062	-6.8926	0.000957455	1.63292e-14	506.174	506.173	506.176	894.396	893.573	894.715	9			288	0.0140595	0.0171676	0.0122343	0.014904	0.0168217	0.0196164	0.00205953	0.00138034	0.00137509	0.00168837	0.00296359	0.00163019	0.0785031	0.041171	0.048414	0.0674852	0.052921	0.0504643	0.0289234	0.0262787	0.015068	0.0159403	0.0143564	0.0127346	0.00381802	0.00280692	0.00329208	0.00382277	0.00403301	0.00444983	0.0226914	0.024032	0.00920725	0.00993693	0.0107706
M507T995	64.9484	-8.54489	0.000358792	8.24611e-20	507.114	507.113	507.115	995.091	991.676	995.932	20			364	0.126758	0.106716	0.0991601	0.108062	0.104486	0.0948077	0.0021943	0.00208716	0.000993447	0.00102646	0.00151475	0.00121956	0.000805401	0.00136666	0.00153114	0.00247119	0.00195422	0.00245811	0.000589255	0.00068676	0.000235498	0.000208355	0.000437882	0.000289113	0.00110902	0.00067988	0.00083068	0.000876718	0.00112254	0.000987302	0.207216	0.110162	0.265366	0.282932	0.285932
M507T972	552.568	-10.0381	0.000167849	5.85635e-24	507.187	507.183	507.188	971.816	967.586	977.014	69	[47][M]-		13	1.52167	2.19143	1.81278	1.58005	1.1522	1.5979	0.00271166	0.00242952	0.00260873	0.00273611	0.00270312	0.00290267	0.648138	0.924365	2.10035	3.2365	1.99982	2.93049	0.0655541	0.206452	0.100421	0.0944489	0.183364	0.174099	0.0583322	0.0281636	0.0674817	0.0239141	0.0785169	0.0487602	1.66252	2.22208	1.69995	2.23498	1.31173
M507T884	3.12664	-6.02281	0.000736201	6.26789e-16	507.187	507.185	507.189	884.353	878.608	886.841	90	[46][M]-		3	2.29283	2.4415	2.36816	2.53149	1.91159	1.85052	0.682837	0.7261	0.60044	0.619129	0.649852	0.621751	2.98798	3.29173	3.20964	3.508	3.06173	3.22723	1.6312	1.44282	1.38715	1.46142	1.8388	1.55565	1.10816	0.88322	1.02048	1.09213	1.15861	1.06136	2.71743	3.11783	2.60003	2.68649	3.58097
M507T903	2.47529	-5.57923	0.00132335	1.34329e-13	507.187	507.186	507.188	903.094	900.362	904.626	19			283	0.377113	0.450548	0.3857	0.475318	0.34245	0.402334	0.15853	0.145	0.144611	0.141983	0.178728	0.144815	0.775179	0.71479	0.314023	0.33123	0.40572	0.863571	0.332613	0.248761	0.189641	0.216086	0.247865	0.242572	0.111771	0.0703743	0.110343	0.104141	0.122174	0.115498	0.625961	0.687623	0.636704	0.62791	0.959085
M507T1226	18.3413	-6.145	0.00158444	9.56419e-19	507.207	507.207	507.209	1225.67	1225.18	1227.53	18			360	0.12108	0.0686044	0.122023	0.143468	0.0927901	0.109791	0.00793231	0.00840679	0.00471192	0.00402501	0.00509355	0.00348338	0.00197158	0.00235231	0.00409635	0.00543455	0.00502112	0.00663939	0.0023356	0.00235992	0.000816812	0.00106461	0.00138997	0.00142346	0.0185278	0.0174006	0.0175471	0.0213044	0.0205341	0.0233876	0.175484	0.177983	0.229254	0.191877	0.316897
M508T972	448.638	-8.96	0.000288717	7.41217e-25	508.19	508.188	508.192	971.664	968.45	977.014	43	[47][M+1]-		13	0.413609	0.578469	0.27981	0.422951	0.543494	0.437201	0.000727548	0.000772108	0.000806207	0.000887047	0.00142851	0.000953949	0.164131	0.224221	0.576226	0.88703	0.532578	0.788828	0.0490559	0.0510539	0.0249266	0.0265345	0.0395903	0.0429472	0.0155638	0.00769431	0.0192028	0.0127382	0.0186367	0.0126577	0.443024	0.595342	0.460615	0.590018	0.352298
M508T884	3.27791	-6.11871	0.000636821	2.88229e-16	508.19	508.189	508.193	884.36	878.608	886.941	90	[46][M+1]-		3	0.617463	0.661004	0.641782	0.684642	0.514114	0.499231	0.176118	0.194308	0.149696	0.160673	0.167	0.153152	0.787402	0.892928	0.861673	0.943786	0.802441	0.876322	0.449598	0.394207	0.377759	0.394191	0.495437	0.426741	0.297575	0.230076	0.254243	0.285199	0.305456	0.272828	0.734079	0.848489	0.697994	0.720388	0.949521
M509T972	75.8883	-4.11526	0.00921561	1.14089e-10	509.192	509.189	509.194	972.03	970.821	975.855	25	[47][M+2]-		13	0.0439582	0.099746	0.0790339	0.033565	0.0109358	0.079104	0.000677761	0.000584371	0.000567443	0.000710308	0.000858854	0.000668825	0.0010763	0.0427392	0.0289365	0.160225	0.105138	0.140819	0.00872928	0.0101391	0.00531612	0.00583067	0.00874895	0.00865023	0.00354576	0.00191913	0.0039201	0.0032733	0.00402444	0.00333261	0.0748651	0.0440937	0.0448973	0.0863085	0.0632785
M509T884	4.11854	-6.47415	0.000448388	2.11106e-15	509.193	509.19	509.196	884.348	878.708	887.019	77	[46][M+2]-		3	0.122364	0.125929	0.126695	0.126867	0.0986528	0.0969716	0.0358525	0.0322061	0.0300271	0.0147662	0.0320798	0.0136798	0.163375	0.177627	0.176268	0.180007	0.165699	0.160166	0.0299347	0.0639261	0.0686173	0.0668728	0.084709	0.0790377	0.054891	0.0163199	0.0176068	0.0579162	0.0585328	0.0528331	0.145196	0.15905	0.133061	0.120405	0.190892
M509T835	2.10007	-3.67819	0.0112954	1.99414e-12	509.203	509.2	509.204	835.255	830.9	836.807	39	[48][M]-	[M-H+NaCOOH]- 442.219	6	0.038224	0.0456548	0.0165974	0.0450078	0.0272358	0.0302992	0.0129272	0.0124035	0.0156054	0.0148166	0.0182489	0.0136828	0.118984	0.0986637	0.123167	0.117797	0.147784	0.127702	0.0246683	0.021338	0.0218962	0.0234667	0.0328603	0.0255515	0.0169126	0.0140021	0.017983	0.0183159	0.0190371	0.016946	0.114819	0.0981259	0.0974064	0.0858332	0.261119
M510T835	2.30867	-4.9997	0.00311009	1.2463e-10	510.206	510.204	510.207	835.458	834.688	835.982	7	[48][M+1]-		6	0.010709	0.0121008	0.0105912	0.0118761	0.00743249	0.00765274	0.00392751	0.0032659	0.00445275	0.00388449	0.00546604	0.00351686	0.0309204	0.0269747	0.0312254	0.0271046	0.0367569	0.0309672	0.00714012	0.00574728	0.00574523	0.00659058	0.00870685	0.00772509	0.0044957	0.0045811	0.00462792	0.00606971	0.00507642	0.00462579	0.0273122	0.0305821	0.0257375	0.021815	0.0548175
M511T318	1.10202	-0.329531	0.750772	2.65939e-08	511.177	511.176	511.178	318.203	317.839	318.467	6			362	0.000139237	0.000161576	3.43128e-05	4.27018e-05	3.72978e-05	8.96867e-05	8.56191e-05	6.26357e-05	6.7202e-05	6.28726e-05	3.61502e-05	6.55993e-05	0.00446748	0.00424039	0.031461	0.0366398	0.0587069	0.0526059	0.000381756	0.000451688	0	0	6.94629e-05	2.011e-05	4.71775e-05	0	2.48032e-05	6.80712e-05	1.36915e-05	5.8856e-05	0.00026864	0.000217575	8.70878e-05	0.000102875	0.000238076
M515T152	26.7372	4.20036	0.00847091	1.11948e-05	515.161	515.161	515.162	151.56	149.907	160.867	10			104	0.0017436	0.0026561	0.00294181	0.00280089	0.00285983	0.00223772	0.0255087	0.0301537	0.0397514	0.0834666	0.106027	0.11055	0.00251181	0.00770928	0.00325171	0.0035266	0.00029354	0.000616459	0.00105682	0.00123836	0.00187117	0.00211872	0.00163526	0.00169432	0.00101562	0.00069778	0.000771579	0.000719703	0.000703962	0.000608238	0.0488398	0.0695419	0.00847924	0.0399948	0.0351685
M516T131	8.55788	-9.24177	0.000194885	3.98079e-19	516.204	516.202	516.205	131.178	128.56	132.006	11			297	0.0032293	0.00425507	0.00376515	0.0033919	0.0031796	0.00252249	0.000291272	0.000260308	0.000335109	0.000464173	0.000438708	0.000391158	0.00496568	0.00493262	0.00370401	0.003826	0.00230414	0.00273066	0.00576412	0.00638664	0.00474251	0.00550303	0.00411316	0.00383171	0.00256835	0.0020731	0.00213257	0.00269704	0.00243521	0.00251078	0.00165984	0.00159983	0.000684463	0.00137624	0.000829422
M516T147	3.9161	3.15145	0.0244177	1.93002e-16	516.204	516.204	516.205	147.328	146.349	148.353	4			342	0.00259523	0.00379491	0.00320184	0.00430967	0.00306235	0.00310175	0.00455642	0.00564402	0.00743866	0.0160171	0.0206594	0.0211809	0.00631578	0.00681893	0.00263042	0.00357901	0.00152717	0.00152374	0.00420162	0.00360024	0.00508891	0.00494989	0.00460156	0.00410262	0.00173279	0.00124686	0.00165533	0.00172557	0.00161362	0.00157901	0.0105261	0.011893	0.00212696	0.00818167	0.0048318
M517T693	14.2338	8.88848	0.000281675	2.56883e-19	517.228	517.227	517.228	693.424	693.079	694.431	5			167	0.00174173	0.00178451	0.00147771	0.00204346	0.00119331	0.00152803	0.0197477	0.0214088	0.0183765	0.0214844	0.025426	0.021884	0.00291811	0.00300849	0.00344387	0.00379086	0.00320893	0.003339	0.00532344	0.00420503	0.00301481	0.00295014	0.00328192	0.00270195	0.00277888	0.0019148	0.00215951	0.00240526	0.00281317	0.00211542	0.00540701	0.00675786	0.00354723	0.00312517	0.00180637
M519T1710	10.6078	-1.53422	0.185236	0.00614344	519.368	519.365	519.369	1710.23	1702.32	1712.4	18			114	0.00265574	0.0033351	0.0932202	0.00552982	0.00672783	0.132694	0.000716476	0.00152437	0.00169606	0.00353036	0.0108433	0.00942407	0.0276666	0.0490509	0.00215394	0.0773524	0.00123124	0.00256864	0.00192825	0.00227247	0.000258026	0.00226346	0.000180927	0.000186419	0.00346868	0.000387883	0.000499347	0.000558003	0.000690002	0.000570899	0.00325831	0.00505826	0.0070495	0.00736514	0.0463809
M521T873	1.65937	-2.83715	0.0178197	8.7118e-18	521.202	521.2	521.206	872.645	871.572	874.768	13			281	0.0150118	0.0166796	0.0114408	0.0138008	0.0109803	0.0120928	0.00917836	0.00932725	0.00581365	0.00569197	0.00658598	0.00623003	0.00236932	0.00225163	0.00478681	0.00589638	0.00575351	0.00639255	0.0113362	0.010085	0.00446608	0.00458511	0.00502745	0.00434572	0.0217245	0.0177673	0.0222896	0.0216816	0.0240274	0.0194652	0.0368381	0.0396006	0.0396132	0.0395494	0.0255851
M521T860	1.13494	-0.867151	0.408905	8.88923e-21	521.202	521.201	521.204	859.785	858.787	860.724	8			384	0.00298999	0.00387105	0.00254714	0.00323122	0.00274414	0.00255724	0.00256905	0.00262794	0.00196963	0.00231246	0.0024724	0.00214839	0.0161547	0.0148775	0.0284227	0.0311465	0.0309835	0.0307754	0.0475011	0.0377785	0.029002	0.0282201	0.0305126	0.0260119	0.00730314	0.00575099	0.00566398	0.00658569	0.00639724	0.00604874	0.00296728	0.00380015	0.00358857	0.003627	0.00208261
M521T906	1.38815	2.22863	0.0582016	8.41756e-15	521.201	521.201	521.202	906.227	905.836	906.672	10			224	0.0059218	0.00746844	0.00448089	0.00495199	0.00430624	0.00440761	0.00673731	0.00669228	0.00641605	0.00639918	0.00661157	0.00592468	0.00385267	0.00349567	0.00819057	0.00951079	0.00965279	0.0104721	0.0353324	0.0324994	0.0160447	0.0163307	0.0151507	0.0125852	0.0237615	0.0191603	0.0153049	0.0207427	0.0239391	0.0217289	0.00883566	0.0092954	0.00845094	0.00830223	0.00341491
M521T956	1.54867	2.34477	0.0537312	4.12016e-21	521.202	521.201	521.203	955.647	955.42	956.022	6			184	0.0113157	0.0139016	0.0103819	0.0124711	0.00957107	0.0107334	0.0194817	0.0188091	0.0135119	0.0133982	0.016752	0.0136706	0.00149629	0.00150091	0.00395917	0.00438486	0.00410267	0.00482884	0.0015394	0.00133385	0.000795217	0.000633231	0.000607834	0.000640983	0.00181227	0.00142376	0.00141843	0.00118862	0.001546	0.0012742	0.00631382	0.00641969	0.00506317	0.00556552	0.00477317
M523T922	1.47112	-2.27712	0.0489074	4.39774e-10	523.218	523.216	523.221	921.966	920.057	922.781	18			82	0.0425358	0.0599522	0.0357047	0.0514211	0.038868	0.0429886	0.0356239	0.0345828	0.0224168	0.0220545	0.0240598	0.0234219	0.00305132	0.00325641	0.00690485	0.00692207	0.00578805	0.006234	0.00955537	0.0086168	0.00301531	0.00334717	0.00383092	0.00376391	0.0480481	0.03626	0.040295	0.0369653	0.0335627	0.0391592	0.032845	0.0375758	0.0275704	0.0335203	0.0156934
M523T1094	2.58713	-5.05066	0.00229706	1.01352e-07	523.218	523.218	523.219	1093.9	1093.1	1094.83	4			424	0.00458177	0.00796258	0.00242043	0.00354562	0.00217162	0.00383201	0.0013204	0.00128825	0.00150755	0.00116246	0.00132322	0.00137946	0.000904022	0.00180756	0.0019293	0.0428723	0.0338937	0.0853279	0.00135189	0.00137922	0.000124886	0.000248471	0.000483561	0.000362138	0.000534768	0.000440882	0.000652453	0.000559127	0.00114457	0.000642816	0.0173795	0.0193242	0.0112545	0.0143275	0.00589425
M525T1676	1.21086	1.63715	0.134766	7.6735e-57	525.342	525.341	525.343	1676.11	1675.67	1676.99	4			214	0.0010256	0.00132392	0.000872119	0.000900841	0.000967766	0.000919038	0.00111761	0.00107943	0.000931889	0.00100914	0.00150946	0.00104708	0.000503728	0.000608106	0.00078332	0.00113239	0.000357361	0.000959071	0.000823055	0.000832116	0.000562504	0.000990082	0.000714071	0.000479714	0.000788173	0.00065826	0.000590812	0.000993292	0.000636495	0.000732001	0.00117711	0.0014717	0.000857767	0.00136693	0.000799766
M531T1700	7.97919	-6.15252	0.00160111	1.05729e-45	531.295	531.292	531.295	1699.72	1699.3	1700.04	3			229	0.0105756	0.0131143	0.0177132	0.0191485	0.0149501	0.0147114	0.0016707	0.00170066	0.00192487	0.00155286	0.00254946	0.00154886	0.00124151	0.00159745	0.00128594	0.00186104	0.000853975	0.000931731	0.00128999	0.00165021	0.00105259	0.00144445	0.00165139	0.00117854	0.00136396	0.00156141	0.0011612	0.0019794	0.00146891	0.0017126	0.0100383	0.011381	0.00557925	0.00624445	0.00711793
M533T623	126.88	5.15208	0.00360766	2.47295e-21	533.055	533.054	533.057	622.831	620.781	629.891	6			344	0.000254559	0.000187982	0.000149307	0.00022378	0.000321353	0.000196467	0.0254815	0.0325774	0.018312	0.0306584	0.0178654	0.0267602	0.000307303	0.000256212	0.000112409	0.000173253	0.000107868	0.000197702	0.0103943	0.0125898	0.00884643	0.00857427	0.00448307	0.00413994	0.00309029	0.00573189	0.00241396	0.0044677	0.00282082	0.00382752	0.000370467	0.000168747	0.000235976	0.00019127	0.000223934
M533T129	9.80694	5.12664	0.00336602	4.82168e-16	533.172	533.17	533.173	128.876	126.641	130.198	39			18	0.00767186	0.00797531	0.0219715	0.0257855	0.0197452	0.0221645	0.131025	0.184303	0.109265	0.196855	0.152361	0.209699	0.0273096	0.0261661	0.0168912	0.0138138	0.0063041	0.00540808	0.0301988	0.0301723	0.0283987	0.0274602	0.0325547	0.0308135	0.0540655	0.0502459	0.0524794	0.0599121	0.0489297	0.0501309	0.183284	0.135336	0.233739	0.16394	0.259844
M537T1259	53.5443	8.52249	0.000364483	1.71461e-15	537.161	537.159	537.162	1258.64	1257.76	1259.14	4			123	0.000447207	0.000558524	0.000351781	0.000700519	0.000460111	0.000501706	0.0161027	0.014993	0.030728	0.0279661	0.0345931	0.0290939	0.000345337	0.000508539	0.000743671	0.00096154	0.000684911	0.000660862	0.00108981	0.000765594	0.000372289	0.000284031	0.00051285	0.00050009	0.00119163	0.000881089	0.000956242	0.00102072	0.00108939	0.00103651	0.00123331	0.00169051	0.00144375	0.0013596	0.00140161
M537T925	15.4799	-4.77396	0.00496141	1.87129e-12	537.197	537.196	537.199	924.959	923.14	925.882	5			204	0.0174025	0.0106171	0.0108458	0.0185234	0.0159599	0.025395	0.000817824	0.00071054	0.000939144	0.00126036	0.00138797	0.00122397	0.0127064	0.0141456	0.0501512	0.0328665	0.0381509	0.0209471	0.00609362	0.00404865	0.00282165	0.00239855	0.00314288	0.00286435	0.000898559	0.000336077	0.000803235	0.00066086	0.00106052	0.00062463	0.0129961	0.00865653	0.0124891	0.00764435	0.00523245
M537T849	8.89561	-6.05593	0.00165447	7.50623e-11	537.198	537.196	537.198	849.474	849.438	850.045	5			412	0.00982187	0.00843165	0.00717007	0.008306	0.0101401	0.0117953	0.000923775	0.001086	0.00106506	0.000908139	0.000912007	0.000930921	0.0641698	0.0525049	0.0186027	0.0439127	0.0432923	0.0121589	0.0122088	0.00973904	0.0052924	0.0041923	0.00493885	0.0044345	0.00114861	0.000528608	0.000779316	0.000888384	0.001027	0.000983118	0.0108915	0.0110053	0.00729939	0.00599338	0.00755768
M537T1707	20.827	-4.38737	0.0070201	2.9599e-14	537.378	537.375	537.38	1706.83	1706.35	1712.86	12			179	0.0241626	0.0347036	0.0816385	0.066538	0.0474131	0.0624344	0.00371592	0.00346683	0.00141725	0.00187539	0.00208276	0.00169556	0.00226368	0.0024914	0.000918345	0.00128595	0.000346553	0.000744403	0.000961155	0.000637364	0.000243503	0.00052365	0.000534393	0.000432586	0.000813641	0.000866379	0.000609508	0.000902609	0.000786065	0.00113709	0.0493674	0.057423	0.0531437	0.0520937	0.115459
M539T132	1.34915	1.23652	0.249914	4.76218e-12	539.138	539.137	539.14	132.056	131.278	133.12	29		[M-H]- 540.146	45	0.0485135	0.0612525	0.0388563	0.023456	0.0354549	0.0183372	0.0370411	0.0435978	0.0164553	0.0542955	0.0569922	0.0569948	0.0198573	0.0290351	0.0377971	0.0352575	0.0180701	0.0260741	0.0236601	0.0242229	0.0441896	0.0400726	0.0289761	0.029718	0.04771	0.0357102	0.076882	0.0547048	0.0992871	0.0915515	0.0105205	0.00950533	0.00781197	0.0217056	0.0104529
M539T790	1.05867	-0.353161	0.731747	7.8138e-24	539.213	539.211	539.214	789.614	787.799	790.755	15			106	0.0335542	0.0398276	0.0284225	0.0399139	0.0286421	0.0324264	0.032841	0.0318095	0.0200865	0.0280503	0.0316597	0.0291708	0.00941122	0.00956405	0.0271664	0.0326194	0.0417196	0.0380072	0.00885092	0.00740716	0.00319158	0.00350836	0.00435247	0.003078	0.00733828	0.0060967	0.00587746	0.00695893	0.00666404	0.00611237	0.0195721	0.02342	0.0210765	0.0191517	0.0179519
M539T768	1.04041	-0.228461	0.824866	3.28357e-17	539.213	539.212	539.214	767.572	765.983	769.338	8	[49][M]-		109	0.0232726	0.0270868	0.0209862	0.0238111	0.0199778	0.0206559	0.0241576	0.0237781	0.015098	0.01698	0.0196611	0.0177619	0.0066588	0.00722136	0.0235347	0.0269155	0.0306353	0.0316158	0.00643374	0.0054677	0.00258563	0.00247272	0.00243172	0.00237037	0.00511942	0.00363153	0.00383006	0.00505447	0.00468056	0.00372852	0.010778	0.0141545	0.0114862	0.0113474	0.00984389
M540T769	1.01367	0.0718177	0.944486	5.87601e-17	540.217	540.216	540.218	768.797	767.77	769.136	3	[49][M+1]-		109	0.00593138	0.00674821	0.00595311	0.00645427	0.00543234	0.00595349	0.0059775	0.00730598	0.00469278	0.00445809	0.00614736	0.00504582	0.00202643	0.00194484	0.00635429	0.00674632	0.00924491	0.0084167	0.00168054	0.00192201	0.0007836	0.000894881	0.000915254	0.000574084	0.00171331	0.00133636	0.00149645	0.00116622	0.00148571	0.00137948	0.00294871	0.00404558	0.00317338	0.00310614	0.00305992
M543T1190	4.62912	12.1594	1.31935e-05	8.64001e-28	543.281	543.279	543.282	1190.07	1189.63	1190.7	13			391	0.000156648	0.000216887	0.000144291	0.000155052	8.51962e-05	0.000112592	0.000664189	0.000494904	0.00064398	0.000550681	0.000919811	0.000442279	0.0425616	0.0504133	0.0721854	0.07918	0.0907518	0.107822	0.000309361	0.000285564	0.000226103	0.000267481	0.000253415	0.000235334	0.000666606	0.00051934	0.000655346	0.000695566	0.000912731	0.000835606	0.000201055	0.000277752	0.000163727	0.000190394	0.00010153
M547T1233	3.57278	-3.89527	0.00674046	2.97659e-13	547.218	547.215	547.22	1233.28	1231.33	1235.17	29	[50][M]-		113	0.251821	0.111213	0.245015	0.257265	0.16359	0.171444	0.0787803	0.0813681	0.0446459	0.0364839	0.0341738	0.0367227	0.00710149	0.00655262	0.0152468	0.0171323	0.0272134	0.0244935	0.00101592	0.000700638	0.000376167	0.000478099	0.000403022	0.000401588	0.0480988	0.0421717	0.0688044	0.0405236	0.085189	0.0821436	0.0664705	0.0622718	0.146202	0.0667203	0.0898871
M547T889	88.4432	10.9603	0.000109643	2.10473e-24	547.239	547.237	547.241	888.52	886.155	889.925	17	[51][M]-		30	0.00242884	0.00324421	0.00128378	0.0015928	0.00147094	0.00111952	0.113459	0.117823	0.131954	0.149253	0.184708	0.163893	0.000511684	0.000510124	0.00079833	0.000852769	0.000563471	0.000843852	0.00235477	0.00213337	0.00130559	0.00148897	0.00112717	0.000950391	0.0101364	0.00946199	0.00801365	0.00987575	0.011704	0.0103234	0.0199134	0.023418	0.0143628	0.0145278	0.00291218
M547T923	164.841	10.078	0.000164588	1.87779e-37	547.239	547.238	547.24	923.102	921.837	923.722	12	[52][M]-		82	0.000724051	0.00116428	0.000393332	0.000445382	0.000364953	0.000369851	0.0641984	0.0668911	0.0715545	0.0893448	0.103767	0.0871785	0.000347398	0.000369476	0.000585706	0.000661965	0.000509241	0.000718423	0.00109217	0.00126582	0.000694715	0.000630841	0.000593892	0.000582016	0.00328914	0.00275038	0.0023435	0.00286262	0.00264316	0.00248337	0.00731859	0.00937965	0.0042055	0.0037966	0.00113845
M547T1701	5.71792	-4.539	0.00594773	8.13056e-23	547.29	547.288	547.291	1701.45	1701.23	1701.71	4			231	0.00373827	0.00484053	0.00834048	0.00832246	0.00647258	0.00843846	0.000998682	0.00107312	0.00101535	0.00116347	0.00163338	0.00100061	0.00139961	0.00281839	0.0014936	0.00239736	0.000546272	0.000478266	0.000979134	0.00129927	0.000841492	0.00138401	0.000788643	0.000735555	0.00133455	0.000882919	0.000956927	0.00122329	0.0010972	0.000997511	0.00291766	0.00330169	0.00209019	0.0029413	0.00432805
M548T1232	2.67579	-3.41459	0.00958835	1.27831e-13	548.222	548.22	548.224	1232.35	1231.33	1234.97	5	[50][M+1]-		113	0.0658073	0.0784332	0.0548142	0.0344973	0.0392348	0.0224839	0.0218841	0.0238693	0.0121431	0.0124647	0.0122104	0.0100197	0.00222581	0.00262719	0.00492618	0.00499748	0.00654189	0.00677437	0.000264425	0.000218888	8.86362e-05	6.32316e-05	9.99022e-05	5.91267e-05	0.0169048	0.0119354	0.019804	0.022792	0.0260471	0.0227518	0.0184529	0.0195567	0.0190964	0.0362406	0.0282197
M548T888	49.4575	10.9354	0.000110357	6.71128e-21	548.242	548.24	548.243	888.139	886.155	888.792	9	[51][M+1]-		30	0.00098833	0.00137903	0.000591561	0.000643986	0.000556336	0.00053865	0.0277212	0.0264433	0.0323656	0.0344825	0.0410504	0.041049	0.000335906	0.000515223	0.000402402	0.000736395	0.000389444	0.000588908	0.000768366	0.000581196	0.00026712	0.000428117	0.000229531	0.000277764	0.00286559	0.00227788	0.00198701	0.00240976	0.00246124	0.00273502	0.00579996	0.00787141	0.00367356	0.00435437	0.0017268
M548T923	123.822	10.0399	0.000167254	4.50196e-36	548.243	548.241	548.243	922.838	922.218	922.881	3	[52][M+1]-		82	0.000278994	0.000374278	0.000106582	0.000134948	0.000112711	9.86804e-05	0.0153863	0.0166355	0.0174493	0.0208452	0.0239552	0.020991	0.000169017	5.65159e-05	0.00012854	0.000237525	0.000123451	0.000270649	0.000671702	0.000618035	0.000345714	0.000392603	0.000323602	0.000293163	0.000924933	0.000803882	0.000598394	0.000824046	0.00143783	0.000967221	0.00196929	0.00295777	0.000965785	0.00113998	0.000429541
M551T870	1.73158	2.76598	0.0316947	5.03251e-08	551.213	551.21	551.216	870.226	860.792	871.807	37			282	0.0115423	0.0137297	0.00876832	0.010251	0.00862173	0.00830121	0.0182352	0.0185958	0.0145378	0.0141887	0.0146862	0.0132513	0.00804049	0.00876971	0.0255351	0.0281597	0.0335759	0.0313784	0.0995056	0.0954304	0.032525	0.0460477	0.0399075	0.0153697	0.0512524	0.0452271	0.00144286	0.0915913	0.042707	0.0514645	0.0173323	0.0198176	0.0261654	0.0259719	0.00766169
M561T1321	5.66272	-7.1345	7.14726e-05	7.71735e-30	561.234	561.232	561.235	1320.92	1319.64	1323.01	32	[53][M]-		29	0.876814	1.08319	0.963959	1.03704	0.768034	0.735273	0.242428	0.270086	0.0877592	0.07509	0.0692272	0.071532	0.00397617	0.00515964	0.0133945	0.0136279	0.0180833	0.0221989	0.000794452	0.000780954	0.000573205	0.000570576	0.000829706	0.000682584	0.0572919	0.0400973	0.051586	0.0847727	0.10584	0.0504505	0.151817	0.169179	0.274695	0.278758	0.286266
M562T1321	7.74274	-6.96433	0.000617738	9.598e-30	562.238	562.236	562.239	1320.76	1319.84	1322.91	14	[53][M+1]-		29	0.249989	0.279012	0.302993	0.327744	0.208415	0.214941	0.0566971	0.038377	0.024264	0.0235501	0.0228859	0.0192941	0.00123457	0.00160464	0.00391954	0.00430304	0.0066765	0.00574506	0.000336786	0.000154888	0.000140993	0.000169148	0.000300054	0.000240668	0.0171868	0.0142099	0.0249647	0.0302241	0.0346966	0.0323524	0.0421766	0.0452267	0.0380728	0.0786703	0.0868179
M562T1717	2.06692	7.00131	5.37437e-05	1.00123e-20	562.313	562.313	562.317	1717.38	1716.82	1717.91	5			418	0.000953007	0.000880971	0.000756909	0.000788273	0.000717941	0.000508443	0.00180849	0.000919427	0.00145365	0.00108569	0.00256113	0.00157057	0.0556782	0.05445	0.0277991	0.0444109	0.0169515	0.0252754	0.0227636	0.0334704	0.0533824	0.0504587	0.0404779	0.0353312	0.00116651	0.00230237	0.000587239	0.000855979	0.000579116	0.000952328	0.000908936	0.00111531	0.000757435	0.000943575	0.000596703
M564T1749	2.04283	-5.61441	0.00097041	1.62315e-13	564.33	564.328	564.332	1748.61	1744.52	1752.01	18			101	0.002109	0.00247782	0.00177222	0.001892	0.00181175	0.0016741	0.000797626	0.000757849	0.000857217	0.000733561	0.00114326	0.00105458	0.247362	0.263876	0.110537	0.123533	0.0562676	0.0594112	0.0692109	0.073669	0.173771	0.191983	0.159916	0.126075	0.000908751	0.00086932	0.000550169	0.00071074	0.000679953	0.000596497	0.00193974	0.00265107	0.0022012	0.00293694	0.00380943
M567T1251	10.4661	9.72794	0.000182145	3.58872e-46	567.114	567.112	567.115	1251.11	1250.11	1251.64	8	[54][M]-		111	0.0225746	0.0344911	0.0244324	0.0276526	0.0236902	0.0254962	0.192804	0.175408	0.289479	0.276099	0.322858	0.276911	7.29699e-05	0.000118188	9.56754e-05	0.000174703	9.89358e-05	0.000174708	0.000110464	0.000164811	0.000119399	6.05842e-05	0.000124929	5.11319e-05	0.0267072	0.0198136	0.0114563	0.0158718	0.0176795	0.0162197	0.0208062	0.0215008	0.0298615	0.0303308	0.0144835
M567T1219	23.4113	6.86543	0.000994826	2.81008e-33	567.114	567.113	567.114	1218.94	1218.68	1219.61	4			401	0.004165	0.00444855	0.00395374	0.00447117	0.00436878	0.00392248	0.0833332	0.036668	0.111095	0.118987	0.131236	0.0953095	0.000212903	0.000310412	0.000287667	0.000515496	0.00044011	0.00059621	0.000751633	0.000581251	0.000356281	0.00031528	0.000421099	0.000361537	0.00507949	0.00403707	0.00314263	0.00359337	0.00387476	0.00319469	0.00659988	0.0078061	0.0100798	0.0112599	0.00817151
M567T1210	48.4944	8.34369	0.000402196	8.74667e-15	567.172	567.17	567.172	1209.66	1209.31	1210.43	3			207	0.000319002	0.00048739	0.000318613	0.000241998	0.000136619	0.000171467	0.00773066	0.00915429	0.0128997	0.0132441	0.0136216	0.0140209	0.00023371	0.000178904	0.000951772	0.00118655	0.00127481	0.00145698	0.00211485	0.00192038	0.000494457	0.00049084	0.000422013	0.000653511	0.000482736	0.00030842	0.00030964	0.000335364	0.00050944	0.000280026	0.000820425	0.00105745	0.000716307	0.000680052	0.000664628
M568T1251	8.14204	6.18003	0.00156168	5.95693e-33	568.117	568.117	568.118	1251.42	1251.37	1252.44	4	[54][M+1]-		111	0.00879361	0.0110014	0.0069224	0.00784814	0.00768048	0.00777318	0.043415	0.0244292	0.0789784	0.0702059	0.0920169	0.0795686	0.000137706	8.11555e-05	5.6538e-05	4.62529e-05	5.36931e-05	6.37632e-05	4.68943e-05	3.88848e-05	5.77006e-05	7.81704e-05	3.24023e-05	4.53981e-05	0.00752668	0.00709376	0.00546098	0.0061421	0.00569914	0.00609162	0.00703983	0.00815272	0.0088791	0.00957064	0.00478712
M573T850	1.4266	-2.40326	0.0400661	3.30965e-19	573.244	573.243	573.245	850.34	849.341	852.581	4			413	0.000749452	0.00146129	0.0011564	0.000880613	0.00115305	0.00104305	0.000495185	0.000673825	0.000597387	0.000642395	0.0010653	0.000700075	0.00073608	0.00105347	0.00897089	0.0176974	0.00457439	0.0141352	0.000319084	0.000228415	0.000312708	0.00022792	0.000580821	0.000459104	0.000152474	0.000112166	0.000213705	0.000111189	0.000157452	0.000260628	0.000393079	0.000536328	0.000187372	0.000370786	0.000254184
M575T1366	2.45609	-4.06574	0.00540111	8.76181e-13	575.25	575.248	575.251	1365.73	1364.67	1368.24	10			294	0.0453115	0.0554607	0.0176407	0.0478214	0.0351532	0.0404369	0.0153085	0.0168383	0.0134201	0.0135083	0.0147761	0.012754	0.000914611	0.000930467	0.00349538	0.00445299	0.00599023	0.00576771	0.000629015	0.000517861	0.000308818	0.000272074	0.000466677	0.000452007	0.0127461	0.011481	0.0121579	0.0139699	0.0125579	0.0125952	0.113877	0.1156	0.0873825	0.134825	0.209641
M577T688	9.69619	-6.87852	0.000862092	1.88605e-15	577.135	577.132	577.136	688.353	682.07	690.043	48	[55][M]-		88	0.161688	0.184441	0.109816	0.182532	0.0864047	0.103943	0.0156832	0.0158507	0.009929	0.0106692	0.0107966	0.0115662	0.00590873	0.00590542	0.00524373	0.00675441	0.00901505	0.00998294	0.00520141	0.00451683	0.00288914	0.00342622	0.00413733	0.00378156	0.10969	0.0921642	0.0992799	0.0963934	0.12152	0.0867533	0.159684	0.163696	0.230985	0.221435	0.266083
M577T582	7.1036	-6.35597	0.00132231	1.35122e-12	577.135	577.132	577.136	581.807	575.428	583.848	23			315	0.0131835	0.01531	0.0163324	0.0165852	0.00927715	0.00966171	0.0016694	0.0015675	0.00149468	0.00184059	0.0020047	0.00183665	0.00799257	0.00710053	0.00750964	0.0106391	0.0157503	0.0165619	0.0197233	0.0171372	0.0101759	0.0107378	0.0117442	0.00968708	0.0306651	0.0236125	0.0259977	0.0313653	0.0264901	0.0271218	0.0321754	0.0339162	0.0408431	0.0356579	0.0613831
M577T1473	79.3505	-11.5935	7.84169e-05	1.16444e-26	577.135	577.132	577.136	1472.86	1470.75	1473.54	19			85	0.390765	0.466687	0.304849	0.317023	0.307212	0.296118	0.00898791	0.00834114	0.000912358	0.000995096	0.00150956	0.000938995	8.0064e-05	8.43817e-05	0.000107689	0.000177801	7.81583e-05	8.70992e-05	0.000278718	0.000104891	0.000103125	0.000135309	0.000116122	2.43078e-05	0.000228223	0.000121054	0.000871716	0.0010877	9.6275e-05	6.35643e-05	0.154938	0.191962	0.134175	0.22569	0.048298
M577T1180	4.64862	-6.97252	0.000540714	5.42836e-19	577.229	577.227	577.23	1180.11	1178.52	1181.36	52	[56][M]-		53	0.290041	0.330454	0.262382	0.310539	0.184761	0.205373	0.0648841	0.0580557	0.0501254	0.042558	0.0549383	0.0373848	0.0103748	0.0104143	0.0449425	0.0473451	0.089959	0.0803031	0.0024582	0.00228134	0.000878145	0.000768989	0.00163923	0.00136435	0.101858	0.093125	0.10002	0.107795	0.0539896	0.099836	0.333632	0.369812	0.493012	0.488035	0.54686
M578T688	10.0798	-7.56628	0.000568176	9.8423e-17	578.138	578.137	578.139	688.064	687.5	689.681	12	[55][M+1]-		88	0.0488626	0.0551473	0.0413755	0.0525318	0.0290169	0.0302518	0.00493793	0.00424605	0.00292625	0.00356258	0.00389376	0.0032155	0.00192646	0.00196422	0.00175154	0.00244476	0.0023442	0.0034718	0.00170156	0.00147052	0.000830031	0.00132266	0.00154734	0.00137916	0.0334145	0.0279012	0.029828	0.0341926	0.0337937	0.0290484	0.0506507	0.0531843	0.0685459	0.0590545	0.0791501
M578T1473	56.6133	-4.66678	0.00546112	3.80801e-18	578.138	578.137	578.14	1472.63	1470.85	1473.54	11			85	0.129777	0.124227	0.047577	0.0488309	0.0439401	0.0775787	0.00272814	0.00238231	0.00058575	0.000400329	0.000366009	0.000338958	4.0481e-05	4.35527e-05	3.5404e-05	8.36836e-05	2.94476e-05	0.000121367	7.37071e-05	2.64437e-05	8.70086e-05	1.49735e-05	2.83523e-05	8.4172e-05	0.000125554	0	0.000257969	0.000362367	4.59377e-05	8.18208e-05	0.0444724	0.0503399	0.0432509	0.0580659	0.0131585
M578T1180	4.48296	-6.598	0.0009001	1.63982e-18	578.233	578.231	578.234	1180.16	1178.52	1181.1	15	[56][M+1]-		53	0.0754479	0.0945795	0.0611021	0.0904223	0.0438646	0.0539921	0.0201265	0.00774892	0.0148847	0.0147694	0.0164591	0.0127797	0.00329318	0.00302911	0.0144551	0.0185689	0.0255088	0.0262949	0.00105549	0.000392228	0.000512815	0.000352105	0.000527896	0.000534608	0.032849	0.0276669	0.032095	0.0315298	0.0337945	0.0306873	0.0922406	0.104188	0.143914	0.147876	0.168025
M581T1293	7.71215	6.69109	0.00100019	3.49289e-33	581.203	581.201	581.203	1292.8	1292.53	1293.26	8	[57][M]-		99	0.0256922	0.0307513	0.0310996	0.0368392	0.0205346	0.0277417	0.123383	0.10943	0.268368	0.238293	0.322822	0.23095	0.00194843	0.0021789	0.00326725	0.0039974	0.00455946	0.00515226	0.00735833	0.00592552	0.00435638	0.0049369	0.00454231	0.00376767	0.0102116	0.00826175	0.00723734	0.00765459	0.00930066	0.00869727	0.0264322	0.0292439	0.0458953	0.0491769	0.0750073
M582T1049	2.5652	-4.33828	0.00457169	9.51953e-16	582.197	582.196	582.199	1048.59	1045.67	1049.47	21	[58][M]-		96	0.0716959	0.0703148	0.0698425	0.0931908	0.0469051	0.0659222	0.0285648	0.0270382	0.0259823	0.0226372	0.0257307	0.0206084	0.0457092	0.040403	0.0593774	0.073398	0.116826	0.0971824	0.00683179	0.00666883	0.00326731	0.00318436	0.00488646	0.00348391	0.0190095	0.0157281	0.0181666	0.0188408	0.02105	0.0174512	0.0276226	0.0310328	0.0416537	0.0387387	0.0362884
M582T1293	6.9658	6.93858	0.00084998	6.42052e-34	582.205	582.205	582.205	1292.9	1292.79	1292.9	3	[57][M+1]-		99	0.00858499	0.0109182	0.0093782	0.0118486	0.0077465	0.00841255	0.0376182	0.0347867	0.0785142	0.070109	0.0906423	0.066702	0.000714144	0.00110774	0.00129603	0.00174461	0.00164548	0.0022354	0.00263811	0.00255679	0.00164871	0.0014775	0.0017817	0.00179419	0.00378935	0.00325538	0.0027244	0.00280767	0.00353118	0.0033134	0.00789268	0.00968646	0.0155157	0.0160128	0.023329
M582T1274	2.94165	4.49111	0.00492048	1.85403e-58	582.261	582.26	582.262	1274.3	1273	1274.86	6			302	6.22055e-05	0.000100735	2.96232e-05	5.91579e-05	4.97402e-05	3.57429e-05	0.000122941	0.000129463	0.000225794	8.59517e-05	0.000136237	0.000154138	6.79283e-05	3.68099e-05	1.96382e-05	4.98925e-05	3.18612e-05	0.000121162	0	0	3.16142e-05	3.27716e-05	6.77026e-05	4.65794e-05	0	0	5.10494e-05	1.54754e-05	4.87743e-05	3.24305e-05	4.54002e-05	8.41764e-05	4.98856e-05	0	4.64262e-05
M583T1037	2.70489	5.67409	0.00034889	6.53249e-33	583.11	583.109	583.11	1036.79	1035.67	1036.94	3			377	0.00902792	0.0107217	0.00397658	0.0050189	0.00342173	0.00443064	0.0107319	0.0102595	0.015477	0.0155213	0.0187054	0.016641	0.00024427	0.000397831	0.000382464	0.000441011	0.000328658	0.000526014	0.000488815	0.000353712	0.000270082	0.000184343	0.000489164	0.000309944	0.00163066	0.000966549	0.00094415	0.00104367	0.00130994	0.00153935	0.0127372	0.0148755	0.0110662	0.0110301	0.0066119
M583T1049	2.46869	-4.6284	0.00332873	5.75347e-11	583.201	583.199	583.203	1048.57	1048.49	1049.64	5	[58][M+1]-		96	0.0211686	0.023644	0.0246136	0.0263143	0.0157934	0.0177034	0.00822098	0.00830897	0.00802638	0.00762607	0.00920194	0.00692294	0.0144857	0.0132735	0.0214449	0.0221714	0.0318304	0.0309526	0.00277154	0.00292342	0.00116217	0.00123541	0.00193542	0.00159057	0.00773184	0.00617363	0.0061368	0.00663909	0.00679062	0.00689607	0.00828466	0.00938462	0.0133646	0.0122798	0.0134734
M583T1274	1.94845	3.43545	0.00640863	4.46575e-43	583.264	583.262	583.267	1274.24	1272.99	1275.07	6			303	0.000148962	0.000192362	0.000260669	0.000193398	0.000161029	5.93395e-05	0.000394206	0.000237466	0.000293192	0.000252037	0.000280114	0.000376356	6.2033e-05	4.96426e-05	9.98255e-05	9.81487e-05	7.69927e-05	0.000129888	0.000130466	8.42301e-05	4.55471e-05	0.00013183	1.77742e-05	8.44158e-05	0.000158722	0.000203729	0.000162056	0.000145111	0.0001905	8.28827e-05	0.000203385	0.000110367	8.11535e-05	0.000129221	0.000186108
M589T1259	7.69476	-7.1108	0.000762289	1.13595e-23	589.228	589.228	589.229	1258.65	1257.47	1262.5	6			386	0.0656734	0.0752214	0.0528838	0.0589612	0.0738262	0.0798197	0.0104947	0.00832659	0.00761512	0.00699762	0.00870721	0.00693167	0.00167329	0.00202062	0.00782868	0.00844777	0.0110764	0.0123409	0.00187699	0.00162305	0.000747729	0.000661525	0.000802162	0.000724153	0.0127463	0.0109715	0.0113419	0.0129064	0.0113537	0.0128662	0.0568836	0.0680182	0.0294367	0.0365451	0.0219579
M591T1264	3.99389	-6.1356	0.000694339	6.37961e-24	591.245	591.243	591.247	1263.67	1262.31	1264.79	70	[59][M]-		5	3.608	3.44937	3.64989	4.01622	2.93102	2.92819	1.00942	1.00342	0.715661	0.632172	0.67418	0.647429	0.0305553	0.0297786	0.151749	0.288593	0.548158	0.452551	0.0183312	0.0202845	0.00560959	0.00645734	0.0127295	0.0113945	1.03793	0.856732	0.958844	1.09755	1.13829	1.0813	3.35533	3.95317	4.37653	4.68955	4.40309
M592T1264	5.27358	-7.93764	0.000275253	1.65211e-24	592.248	592.246	592.251	1263.57	1262.31	1264.89	63	[59][M+1]-		5	1.13124	1.30686	1.15857	1.26664	0.916881	0.946134	0.299018	0.157506	0.114579	0.206928	0.207691	0.194589	0.0111389	0.0123268	0.0748103	0.07029	0.167254	0.0746312	0.00725068	0.00755103	0.00310445	0.00281327	0.00476747	0.00420947	0.321379	0.267584	0.32158	0.321604	0.320838	0.327762	1.10369	1.24871	1.38297	1.51114	1.37445
M593T990	2.12479	-4.24594	0.00587236	1.41989e-11	593.224	593.222	593.226	990.134	989.163	991.204	10			196	0.0254676	0.0282924	0.0184354	0.0216403	0.0121649	0.0172979	0.007594	0.00700775	0.00920823	0.00843924	0.0108817	0.00999504	0.00568527	0.00527317	0.0255642	0.0292824	0.0483687	0.0477382	0.0020427	0.00200815	0.000636101	0.000708579	0.00104979	0.000823998	0.0200082	0.0152549	0.0168142	0.0162057	0.0181363	0.0162714	0.0433056	0.0431234	0.0188781	0.0404785	0.0561944
M593T1264	4.97061	-6.13502	0.000844532	4.34294e-18	593.251	593.249	593.253	1263.5	1262.41	1264.84	31	[59][M+2]-		5	0.257208	0.21813	0.257383	0.268922	0.198781	0.20142	0.0298987	0.0603489	0.0317326	0.0432695	0.0492501	0.042132	0.00306221	0.0033732	0.0210246	0.0209937	0.0361879	0.0344843	0.00320199	0.00253349	0.00139532	0.00114254	0.00325698	0.00193594	0.0311762	0.0612011	0.026644	0.0765829	0.0494364	0.0783832	0.114288	0.12177	0.148327	0.33455	0.307326
M593T1284	5.79933	-6.69134	0.00105096	1.29852e-20	593.26	593.258	593.262	1283.59	1279.16	1285.55	37	[60][M]-		83	0.0830632	0.0882931	0.0482988	0.0598875	0.0447044	0.0485463	0.00855677	0.00650048	0.0116877	0.00989412	0.0135046	0.00941746	0.00958428	0.0093738	0.0262003	0.0672935	0.0879859	0.0946105	0.0483325	0.0430686	0.0214391	0.0203052	0.0224555	0.0188184	0.0115051	0.0110954	0.0140701	0.0149545	0.0127055	0.0163206	0.273968	0.323593	0.252652	0.279488	0.315051
M593T1193	1.3573	-1.2043	0.275054	1.05712e-13	593.26	593.259	593.261	1192.94	1192.22	1194.22	9			336	0.00269445	0.00285773	0.000659944	0.00154856	0.0012481	0.00094602	0.000976128	0.000806796	0.00108892	0.00119748	0.00152836	0.000895306	0.00230942	0.00251607	0.024701	0.0277614	0.0332774	0.0384194	0.0594041	0.0572903	0.0114353	0.0106169	0.0112713	0.00970519	0.00760656	0.00724199	0.00885574	0.0106678	0.00945137	0.0107383	0.01631	0.0193534	0.0135514	0.0165677	0.00537451
M594T1284	5.5675	-6.92936	0.000832696	5.72407e-17	594.263	594.26	594.265	1283.65	1282.67	1284.47	11	[60][M+1]-		83	0.0238997	0.0275363	0.0170079	0.0171666	0.0121015	0.0143373	0.0021609	0.00209971	0.00377258	0.00290279	0.00408549	0.00347815	0.00279874	0.00332617	0.0174484	0.0194311	0.0249672	0.0264027	0.0142122	0.0129236	0.00699455	0.00809236	0.00690393	0.00687223	0.00411381	0.00365902	0.00433749	0.00483144	0.00479875	0.00447466	0.0740611	0.0949991	0.0647839	0.0616156	0.0845243
M595T815	1.3498	1.30941	0.221509	7.2405e-54	595.13	595.129	595.131	814.924	813.989	815.497	6			203	0.00052582	0.000278096	0.00034278	0.000412644	0.000313101	0.000443633	0.000476937	0.000624893	0.000372389	0.000419122	0.00054896	0.000525653	0.000140097	0.000138828	0.000335518	0.000279038	0.000402948	0.000371098	0.000253033	0.000127565	9.57909e-05	0.000189489	0.00016761	0.000128552	0.000305855	0.000435391	0.000231498	0.000334242	0.000287668	0.000364017	0.000237064	0.000369628	0.000287432	0.000427515	0.000373014
M597T1327	2.58971	-5.48276	0.00150995	3.35063e-14	597.197	597.197	597.198	1327.17	1326.98	1327.23	5			148	0.0154268	0.0178523	0.0151469	0.0177595	0.0107007	0.0129012	0.00439733	0.00397521	0.00638577	0.00573754	0.006387	0.0053353	0.000479019	0.000906762	0.00181302	0.00210315	0.00244492	0.00278023	0.00189003	0.00160344	0.000950639	0.000934183	0.000978546	0.000720921	0.00350806	0.002758	0.00316547	0.00349429	0.00391323	0.00346372	0.0736512	0.0914026	0.0836207	0.0823027	0.179204
M598T1121	1.48122	3.52497	0.00601721	5.09872e-17	598.228	598.228	598.229	1120.75	1119.41	1122.12	6			27	0.00286227	0.00388849	0.00247233	0.00294521	0.00207243	0.00191723	0.00287325	0.00286824	0.00392191	0.00344764	0.00467891	0.0039612	0.00347424	0.0038554	0.0208506	0.0234689	0.025158	0.0361438	0.00411193	0.00335472	0.000808379	0.000943729	0.00110932	0.000952743	0.00476896	0.00414313	0.00347123	0.00411294	0.00418508	0.00417619	0.0058577	0.00701653	0.00379377	0.00393293	0.00274988
M601T137	1.88282	-1.84195	0.113763	2.53065e-10	601.129	601.128	601.135	136.618	130.151	138.349	9		[M-H]- 602.137	67	0.00271517	0.0276923	0.0382354	0.0420955	0.0279885	0.0287382	0.0123232	0.0150982	0.00910592	0.014977	0.0131973	0.0158275	0.0323693	0.0245878	0.0380465	0.0316914	0.0368136	0.02136	0.0404781	0.0445546	0.0373482	0.0392175	0.0407048	0.032259	0.0805695	0.0680331	0.0173155	0.0671761	0.0632063	0.0578959	0.0332366	0.0305856	0.023823	0.0189637	0.0279119
M604T153	2.97907	-4.34866	0.0037307	2.78617e-18	604.172	604.171	604.173	153.375	149	154.416	4			326	0.018886	0.0186269	0.0241385	0.0314121	0.0210178	0.0239176	0.00694194	0.00931402	0.00601012	0.00696524	0.00587709	0.00713176	0.0078249	0.00573245	0.003419	0.00291753	0.00270681	0.0014265	0.00364049	0.00352261	0.00441556	0.00445551	0.00568312	0.00423779	0.0021732	0.0023158	0.00209646	0.00244583	0.00221351	0.00271313	0.0640397	0.0528049	0.0510171	0.0283216	0.0621723
M604T700	13.8301	-8.0405	0.000402835	3.03385e-17	604.251	604.248	604.252	700.3	699.996	700.585	5			370	0.00089533	0.00104324	0.00113383	0.00120386	0.00116229	0.000996367	7.74186e-05	8.83256e-05	4.04219e-05	6.70996e-05	3.10125e-05	0.00010535	0.000502223	0.000455601	0.0118085	0.0215493	0.0176845	0.020701	0.000106033	0.00022653	0.000216542	0.000270389	0.000627072	0.000506275	0.000311488	0.000458617	0.000200545	0.000255819	0.00029162	0.000195283	0.000302082	0.000482057	0.000361879	0.000379613	0.000177713
M609T1131	1.42014	1.802	0.103343	7.4905e-43	609.125	609.124	609.126	1130.84	1130.32	1131.07	3			226	0.00967458	0.0116464	0.00487211	0.00564065	0.00421501	0.00514452	0.00874418	0.00958474	0.00715909	0.00785881	0.00923088	0.00769264	0.000163829	0.000136904	0.000436475	0.00042577	0.000421237	0.000507372	0.00037864	0.000302674	0.000162797	0.000173141	0.00014877	0.000108436	0.000936984	0.000922155	0.000664493	0.000806165	0.000832602	0.000892074	0.00383217	0.00506924	0.00280773	0.00331142	0.00159659
M609T855	9.58803	-9.38689	0.000206646	1.98893e-20	609.145	609.144	609.146	855.154	854.623	855.231	5			166	0.0283278	0.0349948	0.0198135	0.0272424	0.0184985	0.0240004	0.00263791	0.00243314	0.00217429	0.00201644	0.00282853	0.00232894	0.000375305	0.000437165	0.000895318	0.00129451	0.00121035	0.00157284	0.000446847	0.000508112	0.000250034	0.000302671	0.000394869	0.00033819	0.00154442	0.00112379	0.00106537	0.00122864	0.00120997	0.00119277	0.0243887	0.0293287	0.0115021	0.0116792	0.00942859
M609T833	6.98004	11.8312	2.4388e-05	1.41051e-82	609.146	609.145	609.147	832.515	831.768	833.184	12			15	0.000315998	0.000422885	0.00027533	0.000555152	0.000321745	0.000222627	0.00283497	0.00163124	0.00290375	0.00169772	0.00300181	0.00184745	0.000250678	0.000190803	0.000196617	0.000212338	0.000232261	0.000151204	0.00029261	0.000244547	0.000329239	0.000310335	0.00017348	0.000285695	0.000171398	0.000210264	0.000247103	0.000328324	0.000186926	0.000283239	0.00048274	0.000337482	0.00042265	0.000474308	0.000560802
M609T129	2.86009	3.93714	0.00911768	5.6409e-13	609.188	609.186	609.19	129.067	127.676	130.21	37			18	0.0188876	0.0186936	0.0137668	0.0165301	0.0151503	0.0152918	0.0280162	0.0382292	0.0339976	0.0519868	0.0426969	0.0599553	0.0202915	0.0192699	0.0401831	0.0266105	0.0406244	0.0284954	0.00740015	0.00625846	0.00507218	0.00533918	0.00453321	0.00371483	0.00518085	0.00473097	0.00442724	0.00667557	0.00535149	0.00543043	0.0372372	0.0346853	0.0328281	0.0290691	0.0193771
M609T1189	1.72794	-3.48958	0.00883367	2.8527e-09	609.255	609.253	609.256	1188.71	1186.15	1189.78	17	[61][M]-		130	0.00675294	0.00784304	0.00395561	0.00462501	0.00434354	0.00457701	0.00222942	0.00234817	0.00260356	0.00308095	0.00346589	0.00297163	0.00220596	0.00314569	0.0125625	0.0140991	0.0182655	0.0194857	0.0127126	0.0103484	0.00263646	0.00273517	0.00308649	0.00270646	0.0152541	0.0124866	0.0164805	0.0158579	0.0179416	0.0162022	0.0217543	0.09033	0.0435947	0.0463377	0.0302686
M610T833	4.86469	19.3638	4.25024e-09	1.03782e-73	610.149	610.149	610.15	832.545	831.768	833.236	12			15	0.000232821	0.000202311	0.000251093	0.000329587	0.0001574	0.000190087	0.00112632	0.000809324	0.0011204	0.000907509	0.00161427	0.000946257	0.00022291	0.000226126	0.00025625	0.000251492	0.000259925	0.000324478	0.000409462	0.000291108	0.000316501	0.000307418	0.000138244	0.000197669	0.000312895	0.000235001	0.000156572	0.000245599	0.00032556	0.000273145	0.000464879	0.000448744	0.00024318	0.000364746	0.000406089
M610T1189	1.78117	-3.92561	0.003101	1.16153e-09	610.259	610.258	610.259	1189.28	1188.61	1189.54	3	[61][M+1]-		130	0.00168019	0.00224491	0.00112674	0.0011311	0.00137034	0.0012457	0.000489374	0.000457178	0.0010297	0.000822165	0.000901706	0.000780114	0.000539586	0.000570737	0.00265373	0.00362073	0.00521881	0.00527069	0.00344936	0.00334251	0.000608704	0.000733807	0.000856013	0.000574225	0.00439069	0.00398264	0.00442855	0.00525533	0.00501673	0.00451323	0.0209161	0.0244875	0.011136	0.0127874	0.00835603
M611T832	2.04824	9.74758	2.03807e-06	3.01233e-83	611.152	611.151	611.154	832.451	831.868	832.982	8			15	0.000401137	0.000575626	0.000392211	0.000479312	0.000358077	0.000370352	0.000804645	0.000574971	0.00087113	0.000724934	0.00109183	0.000853563	0.00078733	0.000852206	0.000939775	0.000934919	0.000545264	0.000642009	0.000114427	0.00021505	0.000360652	0.000187103	0.000252992	0.000240889	0.000360406	0.000365052	0.000341314	0.000317063	0.000268659	0.00039823	0.000475278	0.000498887	0.000416019	0.000455117	0.000449426
M611T1275	3.12952	4.34775	0.00522091	2.33038e-22	611.213	611.211	611.215	1275.24	1273.67	1276.45	42	[62][M]-		32	0.159379	0.143519	0.203378	0.224829	0.171028	0.169134	0.287188	0.313552	0.621438	0.686752	0.716773	0.64244	0.00359149	0.00424376	0.0155393	0.0156916	0.0269211	0.0270461	0.0155589	0.0142606	0.00538432	0.00566916	0.0101498	0.00983757	0.0602882	0.0794052	0.0589424	0.0807129	0.0793188	0.0620373	0.479672	0.554986	0.660677	0.665317	0.812055
M612T948	1.68	-1.9927	0.095465	1.21851e-14	612.208	612.205	612.21	947.806	945.517	949.347	35	[63][M]-		61	0.020356	0.0529966	0.0618598	0.067552	0.0296317	0.0392888	0.021122	0.0196153	0.0258373	0.027209	0.0291672	0.0261572	0.0323051	0.0354603	0.10475	0.108678	0.157899	0.159879	0.0141973	0.0109889	0.00559937	0.00545692	0.00959834	0.0083852	0.0474037	0.0390283	0.0368738	0.0379828	0.039491	0.0369444	0.0480084	0.0414434	0.0536906	0.0578904	0.0952379
M612T1275	3.36789	4.27332	0.00655414	6.84045e-20	612.217	612.214	612.218	1275.16	1274.26	1276.45	24	[62][M+1]-		32	0.0541199	0.0527288	0.0567544	0.0613856	0.0463118	0.0451454	0.0969158	0.0909237	0.19883	0.218843	0.196425	0.209253	0.0016283	0.00167318	0.0054486	0.00594802	0.00992752	0.00965616	0.00519601	0.0045663	0.00182285	0.00203007	0.00346395	0.00333436	0.0340749	0.0285999	0.0264177	0.0247336	0.0253781	0.0244809	0.147667	0.162699	0.237675	0.204157	0.279758
M613T1023	3.27116	-7.30415	0.000418513	2.46914e-21	613.12	613.119	613.123	1022.88	1021.66	1023.31	6			128	0.0450162	0.0520118	0.0418652	0.0494412	0.0412993	0.0430462	0.010048	0.0109462	0.0129685	0.0124047	0.0171046	0.0147247	0.00144532	0.00182978	0.00148454	0.00202617	0.00160433	0.0020963	0.00318705	0.00352866	0.00266761	0.00296734	0.00280654	0.00266099	0.0069337	0.00573051	0.00504062	0.00545535	0.00622959	0.00594709	0.0178734	0.0211552	0.00770077	0.00830702	0.00342831
M613T948	1.84265	-3.00433	0.0223122	1.55351e-12	613.212	613.207	613.213	948.031	946.176	948.693	8	[63][M+1]-		61	0.0156175	0.0166917	0.0212578	0.0223341	0.0135166	0.0127736	0.00712253	0.00755009	0.00913294	0.00949406	0.0103054	0.008416	0.0106733	0.0112443	0.0327351	0.0379399	0.0509728	0.053542	0.00510481	0.00448594	0.00192432	0.00235684	0.00370705	0.002926	0.0159522	0.0133376	0.0119561	0.0149669	0.013641	0.0127129	0.0159086	0.0167061	0.0176793	0.0196615	0.0275842
M615T845	165.409	9.93701	0.000175836	6.934e-30	615.1	615.097	615.101	844.965	843.605	845.988	12			116	0.00103535	0.00123687	0.000845272	0.00094352	0.000182818	0.000283206	0.0970306	0.104803	0.0968386	0.11251	0.131927	0.108307	0.0004213	0.000458731	0.000281626	0.000372777	0.000187028	0.000106958	0.000492884	0.000513505	0.000584947	0.000690566	0.000521807	0.000566398	0.00197723	0.00192599	0.00197253	0.00196064	0.00229288	0.00229337	0.00113088	0.00113077	0.000523541	0.000337443	0.00310833
M615T827	72.9317	6.33833	0.00143756	2.33648e-40	615.099	615.098	615.101	827.067	825.815	828.152	15			124	0.00169079	0.00235133	0.00171501	0.00171506	0.000358279	0.000317013	0.108926	0.0520868	0.0897907	0.115616	0.110816	0.0454603	0.000314112	0.000447449	0.00020854	0.000141908	7.82207e-05	0.000156181	0.000605056	0.000419459	0.00036427	0.000594536	0.000257397	0.000301449	0.00208035	0.0021622	0.00158578	0.0020486	0.00191503	0.00179777	0.00104901	0.00183703	0.000747272	0.000641235	0.00304467
M616T845	125.263	11.0875	0.00010347	9.14139e-35	616.103	616.103	616.104	844.852	843.706	845.654	4			116	0.000387813	0.0004764	0.000297579	0.000337852	0.000117291	5.33155e-05	0.0279292	0.0292611	0.0297775	0.0280961	0.03552	0.0298811	0.00021382	0.000136382	0.00017561	0.000120117	7.98303e-05	0.000254834	0.000210335	0.000261283	0.000336627	0.000237418	0.000172314	0.000208966	0.000810623	0.000805656	0.000599971	0.00057182	0.000893613	0.000651265	0.00039235	0.000342564	0.000216854	0.000168254	0.000961353
M616T849	1.14107	0.77846	0.46383	1.54653e-17	616.251	616.248	616.252	849.389	848.837	850.79	5			212	0.000359371	0.000958472	0.000821289	0.000818959	0.00103031	0.00106676	0.00081215	0.000770277	0.000869421	0.000809771	0.00127822	0.000939312	0.000254515	0.000513559	0.00517278	0.00947851	0.00377759	0.00800805	0.000262473	0.000183003	9.42762e-05	0.000220283	0.000328943	0.000239846	0.000339643	0.000105778	0.000193707	0.000321735	0.000313901	0.000208332	0.000618276	0.000480714	0.000416215	0.000541625	0.000361087
M621T1289	84.9194	-6.21245	0.00157884	2.08072e-27	621.255	621.253	621.256	1288.76	1288.46	1291.17	7			192	0.0691233	0.105411	0.0362133	0.0339777	0.0466756	0.0787639	0.000667418	0.00052536	0.0007366	0.000550624	0.000750881	0.000661182	0.000427545	0.000646428	0.00526668	0.00970013	0.007925	0.0120775	0.000448512	0.000414421	0.000208475	0.000186131	0.000266568	0.00018078	0.00152739	0.00101912	0.00167522	0.00160118	0.00222825	0.00178635	0.0567854	0.0810948	0.0953213	0.109566	0.0559977
M623T1192	1.8227	4.10022	0.00289154	1.29095e-23	623.213	623.209	623.215	1191.7	1190.78	1192.98	27	[64][M]-		125	0.0260838	0.0310088	0.0195552	0.024622	0.0136926	0.017432	0.0395689	0.0357999	0.0340974	0.0326064	0.0416587	0.0330208	0.0596522	0.0625589	0.0869727	0.109914	0.146335	0.15263	0.0161007	0.014289	0.0090838	0.0101077	0.0110073	0.0101766	0.00802802	0.00615571	0.00713199	0.00738825	0.00755699	0.00715106	0.0176205	0.021807	0.0173848	0.0172335	0.0140298
M624T630	2.60758	2.5333	0.0300111	1.23879e-39	624.131	624.131	624.135	629.673	627.37	630.509	4			219	2.41705e-05	2.09678e-05	1.54967e-05	3.34957e-05	0	7.17642e-05	4.72377e-05	7.86538e-05	6.56689e-05	7.85853e-05	4.51316e-05	8.57259e-05	7.15677e-05	7.27266e-05	2.90882e-05	0	3.28073e-05	0	3.68295e-05	0.000115053	1.38844e-05	5.68636e-05	8.86108e-05	8.83161e-05	5.6918e-05	2.63232e-05	2.07406e-05	4.42916e-05	2.86143e-05	4.92438e-05	3.85524e-05	0.000137022	4.75213e-05	1.77586e-05	2.78519e-05
M624T1192	1.78965	4.10779	0.00299903	5.41488e-25	624.216	624.214	624.218	1191.55	1191.35	1193.18	7	[64][M+1]-		125	0.00856027	0.0103765	0.00699399	0.0079605	0.00492385	0.00566377	0.0129229	0.0114127	0.0113451	0.011519	0.0135798	0.0107242	0.0192712	0.021455	0.0319305	0.0372347	0.0418009	0.0505873	0.00599719	0.0047631	0.00346933	0.00351483	0.00398938	0.00382133	0.00324737	0.00206666	0.00279268	0.00263433	0.0028406	0.00254626	0.00651396	0.0071501	0.00590832	0.00629533	0.00581379
M625T776	3.4973	6.4283	0.000377462	1.73044e-81	625.141	625.14	625.142	775.532	773.108	776.084	12			14	0.000709633	0.000475656	0.000392978	0.000500289	0.000388715	0.000395603	0.0013324	0.00160501	0.00146484	0.00146642	0.00197134	0.00156728	0.000155505	0.0002416	0.000189798	0.000340392	0.000272988	0.000236665	0.000496737	0.000229981	0.000310151	0.000279433	0.00042508	0.000493052	0.000324948	0.000316559	0.000253452	0.000256107	0.000360615	0.000281939	0.000555268	0.000634038	0.000570405	0.000449753	0.000466259
M625T1019	3.50036	-5.51274	0.00173298	2.27288e-13	625.25	625.247	625.253	1018.79	1011.43	1021.33	61	[65][M]-		22	0.0405986	0.0425295	0.0368679	0.0421523	0.0236361	0.025463	0.00923111	0.00980825	0.00836213	0.00891536	0.00943013	0.00862822	0.00668417	0.00644527	0.128061	0.0725253	0.223189	0.245284	0.107375	0.114236	0.0179219	0.0196139	0.0338753	0.0300422	0.184402	0.13935	0.174033	0.16806	0.185258	0.169081	0.172726	0.179632	0.150352	0.146505	0.0266935
M625T1099	2.90446	-5.05848	0.00282377	2.02253e-11	625.25	625.247	625.252	1099.22	1094.29	1100.45	62	[66][M]-		12	0.0418088	0.0508427	0.0298035	0.0342104	0.0191479	0.0219449	0.00895983	0.00944669	0.00920173	0.00987738	0.0123185	0.0105801	0.00200499	0.00235637	0.0523198	0.0609878	0.116412	0.115178	0.0365202	0.0318506	0.00456252	0.00467252	0.00805411	0.006793	0.134266	0.103815	0.112908	0.118569	0.138992	0.118479	0.480053	0.537932	0.219919	0.212611	0.117199
M626T775	3.16941	4.85287	0.00271419	5.24596e-89	626.144	626.143	626.145	775.337	772.714	776.079	12			14	0.000228068	0.0001872	0.000166317	0.00012871	0.000210124	0.000194051	0.000340916	0.000589017	0.000658831	0.000517121	0.000627622	0.000565775	0.000141063	0.0001369	0.000121534	0.00015349	0.000119161	0.000103376	0.000290922	7.98018e-05	0.000193881	0.000189324	0.00017894	0.000189309	0.000230598	0.000177595	0.000208143	0.000107517	0.000159012	0.000247183	0.000238888	0.000148278	0.000199916	0.000194326	0.000180594
M626T1019	3.33201	-5.18572	0.00245671	3.61628e-11	626.254	626.251	626.256	1018.96	1011.97	1021.33	29	[65][M+1]-		22	0.0126108	0.0134206	0.0118447	0.012538	0.00662024	0.0079364	0.00292711	0.00309413	0.00253918	0.00282159	0.00329134	0.00298083	0.00225611	0.00241568	0.0384445	0.0389479	0.0642068	0.0668446	0.0365536	0.0321945	0.0053022	0.00553423	0.0107254	0.0096245	0.056083	0.0470197	0.0509022	0.0536064	0.0542826	0.0516519	0.0560546	0.0567535	0.0424007	0.0437604	0.0107193
M626T1099	2.52952	-4.62794	0.00368739	1.18756e-10	626.254	626.251	626.256	1099.37	1095.19	1100.45	28	[66][M+1]-		12	0.0135597	0.015603	0.009151	0.0101421	0.00677514	0.00690353	0.00368556	0.00352017	0.0034013	0.00365012	0.00408533	0.00338577	0.000972692	0.00113725	0.0184627	0.0228234	0.0359518	0.038559	0.0122983	0.0102292	0.00182565	0.00200027	0.00262653	0.00231541	0.0403472	0.0328406	0.0368421	0.0368097	0.0387184	0.038418	0.142248	0.151329	0.0330977	0.0690199	0.0295039
M627T776	5.558	9.1583	0.000131438	3.03078e-31	627.146	627.145	627.148	775.514	771.2	776.719	12			14	0.000398847	0.000441652	0.00031911	0.000548233	0.000306643	0.000302762	0.00162981	0.00148102	0.00236821	0.00204687	0.00230659	0.00211607	0.000707207	0.000654478	0.000439547	0.000385534	0.000593626	0.000445745	0.000464272	0.000291565	0.000247624	0.000248418	0.000195565	0.000338739	0.000422757	0.000366869	0.000219024	0.000510525	0.000517854	0.000382302	0.00052582	0.000954496	0.00049975	0.000591419	0.000492315
M627T1084	1.34404	1.87143	0.0911936	1.02602e-12	627.208	627.206	627.209	1084.31	1084.05	1085.03	10			127	0.0198667	0.0218381	0.0137163	0.0152593	0.00955211	0.0122657	0.0132354	0.0129352	0.0211618	0.0208333	0.0241697	0.0214221	0.0126921	0.0124421	0.0318576	0.0352758	0.0531911	0.051997	0.00256082	0.00237986	0.00141716	0.00137268	0.00143758	0.00128374	0.00655104	0.00611104	0.00729203	0.0068921	0.00718535	0.00681314	0.0765831	0.0875263	0.0688264	0.0774428	0.0889161
M627T1310	3.62742	-5.96187	0.00104482	3.23782e-14	627.209	627.208	627.21	1309.54	1308.36	1310.28	12	[67][M]-		36	0.0283439	0.0286212	0.0257614	0.0353024	0.0219945	0.0232755	0.0043123	0.00434116	0.00880539	0.00838957	0.00917585	0.00769532	0.00106381	0.00172272	0.0025779	0.00378756	0.00557102	0.00502198	0.001789	0.00216478	0.000800012	0.00101777	0.00139763	0.00138366	0.010789	0.00920914	0.00978123	0.0104958	0.00984	0.00989096	0.360036	0.231067	0.367161	0.377044	0.731089
M627T1100	1.00148	-0.0150922	0.9883	2.79087e-13	627.256	627.253	627.258	1099.79	1097.56	1100.25	8	[66][M+2]-		12	0.00391213	0.00622447	0.00307234	0.00345232	0.00236663	0.00241979	0.00298237	0.00258363	0.00328734	0.00287403	0.00410192	0.00306719	0.00227352	0.0029799	0.00606955	0.00743933	0.00894994	0.0105575	0.00461808	0.00539103	0.0084278	0.00929763	0.00722387	0.00683457	0.0104918	0.00788619	0.00823557	0.00927961	0.0105555	0.00930928	0.032221	0.0364931	0.0153491	0.0182644	0.00973933
M628T1310	3.35246	-5.85225	0.00102504	7.61044e-14	628.212	628.211	628.213	1309.52	1309.42	1310.58	7	[67][M+1]-		36	0.00829794	0.00995107	0.010227	0.0113844	0.00759018	0.00837488	0.00160862	0.00154147	0.00312286	0.00310745	0.00349206	0.00299045	0.00035597	0.000655559	0.00130196	0.00170763	0.00199297	0.00209907	0.000938879	0.000816689	0.000673217	0.000452022	0.000552013	0.000514709	0.00445025	0.00331719	0.00353785	0.00372004	0.00361515	0.00351267	0.109369	0.0952397	0.112891	0.117488	0.246402
M629T977	200.87	11.3056	9.44054e-05	8.4294e-46	629.188	629.184	629.189	977.274	974.171	978.22	17	[68][M]-		34	0.00194866	0.00296906	0.00210349	0.00269444	0.000384427	0.000401797	0.2344	0.253032	0.308489	0.318899	0.392734	0.32575	0.0136359	0.0118983	0.000579384	0.000604457	0.000386631	0.000266675	0.0076048	0.00647279	0.00430639	0.00519069	0.00486666	0.00463113	0.00813604	0.00619233	0.00724335	0.00771942	0.00867422	0.00657576	0.00105074	0.00139285	0.000456551	0.000501324	0.00305443
M629T1073	47.1133	8.7603	0.000314498	4.97042e-33	629.188	629.185	629.19	1072.99	1067.68	1073.56	17	[69][M]-		70	0.0104078	0.0118739	0.0117787	0.0136661	0.00283179	0.00287232	0.361098	0.37882	0.338951	0.385484	0.398353	0.366582	0.042299	0.04239	0.00131157	0.00120817	0.00127009	0.00124493	0.0173217	0.016755	0.0263134	0.0267871	0.0300619	0.0292027	0.0232352	0.0198129	0.0198004	0.0229115	0.0208807	0.0188731	0.0215927	0.0233858	0.00726937	0.00897337	0.0812216
M629T1022	33.5038	8.64283	0.000328972	6.20143e-33	629.187	629.185	629.19	1022.11	1020.31	1022.66	14			389	0.00646467	0.00745282	0.00612211	0.00769394	0.0013955	0.00168997	0.11128	0.14223	0.16159	0.159006	0.167255	0.166012	0.0240224	0.0223215	0.000857099	0.00112407	0.000718299	0.00111289	0.00805299	0.00712983	0.0115204	0.0120638	0.01608	0.0137267	0.0116834	0.00996517	0.0100696	0.011468	0.0104836	0.010354	0.0118865	0.0116923	0.00462985	0.00389572	0.0391633
M630T1073	25.6923	4.27258	0.00786289	2.63782e-25	630.191	630.189	630.193	1073.29	1072.29	1073.76	13	[69][M+1]-		70	0.00396787	0.00437468	0.00430281	0.00491266	0.00106083	0.00124926	0.0516244	0.105163	0.0543275	0.0589959	0.0584719	0.106979	0.0129405	0.0145545	0.00119891	0.0012277	0.0010512	0.00114749	0.00536561	0.0057754	0.00915023	0.00842343	0.00973778	0.00882031	0.00722119	0.00713667	0.00627103	0.00700738	0.00645614	0.00685359	0.00694328	0.00738623	0.00257421	0.00324964	0.0263031
M630T978	134.59	10.7259	0.000121547	2.41853e-42	630.191	630.19	630.192	977.603	975.455	977.963	12	[68][M+1]-		34	0.000807852	0.00101937	0.00105951	0.00105834	0.000265881	0.00026569	0.0710503	0.0755793	0.0882771	0.0975207	0.114848	0.0970453	0.00467878	0.00460619	0.000313521	0.000295454	0.000176124	0.000266474	0.00279601	0.00232728	0.00193534	0.00216084	0.00173009	0.00163803	0.00275231	0.00220099	0.00236799	0.00296258	0.00297034	0.00267444	0.000700067	0.000432379	0.000247341	0.000174209	0.00121293
M631T676	193.575	9.82758	0.000185511	8.32616e-23	631.058	631.056	631.059	675.567	674.907	677.186	5			200	0.000175238	0.000121676	0.000445328	0.000348412	0.000206511	0.000223118	0.0374724	0.0353596	0.0540454	0.0470832	0.0559368	0.0649402	0.000407326	0.00047827	0.000108906	0.000141412	5.19834e-05	0.000126985	0.00138593	0.00137327	0.00138588	0.00191139	0.0014535	0.0014486	0.000924725	0.000752707	0.000729112	0.00081609	0.000820943	0.000730613	0.000281996	0.000325577	0.000223724	0.000213473	0.000650387
M631T976	46.3316	15.3408	2.06888e-05	3.8661e-43	631.192	631.191	631.195	975.71	975.581	977.936	4			234	0.000466373	0.000450207	0.000543568	0.000580649	0.000388883	0.000329691	0.0173845	0.016975	0.0208341	0.0185471	0.0268633	0.021478	0.00143539	0.00158293	0.000416975	0.000427765	0.000291323	0.000274372	0.00119093	0.000679568	0.000645725	0.00091815	0.000673005	0.00054983	0.000860567	0.00079427	0.00108391	0.00122457	0.00107539	0.00104231	0.000299001	0.000605132	0.000179013	0.000208269	0.000619271
M633T540	637.428	7.01601	0.000907085	3.12371e-19	633.074	633.072	633.075	540.484	538.527	541.303	6			423	6.17932e-05	2.15428e-05	2.30585e-05	4.05668e-05	1.64206e-05	6.74085e-05	0.029015	0.0282201	0.0200532	0.0198192	0.022995	0.0229827	0.000517693	0.000379263	1.25961e-05	2.05131e-05	2.16962e-05	1.4703e-05	0.000577901	0.000925595	0.00270078	0.00267717	0.00194368	0.00186462	0.000560431	0.000476116	0.000357512	0.000470457	0.000454915	0.000306222	0.000108183	0	1.37948e-05	2.63085e-05	7.8455e-05
M633T645	1335.9	5.55594	0.00259699	2.47164e-28	633.073	633.072	633.074	645.315	643.314	646.54	12			328	7.98124e-05	0.000114954	0.000162952	0.000209069	8.58579e-05	0.000172688	0.195965	0.225509	0.130163	0.155829	0.145555	0.155412	0.00106449	0.00108007	0.000176891	0.000173758	0.000127095	9.37278e-05	0.00217499	0.00220715	0.00711284	0.0061608	0.00620869	0.00545861	0.00341439	0.00381147	0.00316126	0.00433283	0.00339531	0.0041636	0.00034041	0.000651326	0.000691225	0.000634533	0.00162149
M634T644	770.144	5.4419	0.00284442	3.62106e-29	634.076	634.075	634.077	643.831	643.231	645.824	4			198	6.51997e-05	0.000105704	6.53982e-05	0.000117479	3.2816e-05	1.39568e-05	0.0493278	0.0572793	0.031962	0.0412837	0.0358676	0.0394263	0.000505909	0.000328382	7.52331e-05	0	2.55933e-05	1.56478e-05	0.000876023	0.000698116	0.00204389	0.00215678	0.00171791	0.00187945	0.000928474	0.00120762	0.000985015	0.00153019	0.00105521	0.00125929	5.78492e-05	0.00011713	0.000227494	0.000108556	0.000532695
M637T1394	2.40377	-5.82781	0.000828891	4.3299e-11	637.229	637.226	637.23	1394.19	1391.65	1395.64	15			164	0.0255587	0.0570241	0.0331943	0.0477893	0.0276713	0.0318533	0.0112549	0.011574	0.0154606	0.01417	0.0160872	0.0136335	0.0331587	0.0315995	0.0439463	0.0578401	0.0914632	0.0864544	0.0159362	0.0144212	0.00607814	0.00637428	0.0106275	0.00973224	0.0129169	0.011162	0.0144034	0.0172789	0.0156477	0.0160066	0.0369478	0.0402542	0.0371201	0.0368631	0.0371554
M639T850	1.13133	-0.742028	0.475193	1.5497e-10	639.229	639.226	639.232	850.419	845.158	854.596	17			159	0.027638	0.0288179	0.0236223	0.0251333	0.0185496	0.0182287	0.0113235	0.0153281	0.0229133	0.021232	0.0209708	0.0230269	0.0129339	0.0133202	0.0212292	0.0277797	0.0393567	0.030762	0.00995649	0.0103912	0.00950241	0.00936834	0.0154425	0.0134078	0.00932134	0.00849235	0.00829103	0.00991544	0.00918322	0.00840473	0.0446183	0.0442782	0.0234531	0.0389021	0.0541152
M643T1012	2.2993	5.09731	0.00131023	1.00774e-08	643.204	643.201	643.204	1012.16	1011.38	1012.82	4			171	0.00167479	0.00213243	0.00112103	0.00160652	0.000912935	0.000998061	0.00261869	0.00259526	0.00289465	0.00303262	0.00298887	0.00291623	0.00889841	0.0093009	0.0239333	0.0261506	0.0428323	0.0458065	0.00196924	0.00166088	0.00126698	0.00140439	0.00126963	0.000991749	0.00110043	0.00106887	0.00123573	0.00122422	0.0012932	0.001111	0.0036616	0.0043301	0.00323929	0.00306653	0.0026236
M643T1186	12.3572	13.5855	3.2828e-05	1.13633e-09	643.203	643.202	643.204	1186.11	1185.38	1187.15	4			213	0.000371093	0.0004983	0.000360319	0.000438382	0.000387844	0.000429077	0.00409842	0.0035039	0.0053503	0.0046031	0.00601027	0.00523779	0.000634826	0.000636018	0.000631074	0.000881118	0.000614634	0.00082175	0.00115582	0.000874871	0.000382966	0.000544184	0.000310772	0.000420964	0.000669203	0.000416751	0.000558582	0.000611796	0.000590911	0.000460979	0.000944329	0.000905927	0.00071293	0.000640622	0.00070349
M645T1139	15.3088	7.65361	0.000586094	2.08356e-14	645.217	645.217	645.218	1138.82	1137.41	1139.07	3			194	0.00049812	0.000550591	0.000361201	0.000474523	0.000603917	0.000398399	0.00408279	0.00428507	0.00792967	0.00763959	0.00928358	0.0085569	0.000473178	0.000346616	0.00129504	0.00160607	0.00112106	0.00179537	0.00198522	0.00178605	0.000670997	0.000752888	0.000483336	0.000493046	0.000686474	0.000489702	0.000508098	0.0005018	0.000521083	0.000586008	0.000856486	0.00130337	0.000520887	0.000802713	0.000662439
M653T1195	1.8899	2.81971	0.0203032	2.47371e-25	653.223	653.22	653.226	1194.66	1192.51	1195.8	34	[70][M]-		57	0.0255892	0.0531091	0.0416351	0.0494458	0.0102958	0.0327075	0.0569539	0.0689123	0.0714597	0.0324722	0.0787718	0.0531114	0.146532	0.139707	0.102608	0.181964	0.280332	0.138768	0.0188084	0.0166427	0.00807433	0.00798505	0.0096005	0.00806649	0.00744929	0.00652451	0.0062758	0.00628505	0.00638445	0.00580939	0.0503839	0.0567102	0.0256995	0.0267935	0.0165075
M653T1157	1.80044	-3.05016	0.0223169	3.25164e-11	653.223	653.221	653.227	1156.83	1154.7	1157.58	37	[71][M]-	[M-H]- 654.236	56	0.0736045	0.0861702	0.0414576	0.0509459	0.0316619	0.0373692	0.0241386	0.0242299	0.0263053	0.0253821	0.0322998	0.0253631	0.0348468	0.039544	0.108947	0.0658233	0.177254	0.171708	0.0187665	0.013783	0.00632147	0.00675575	0.00974562	0.00817171	0.046566	0.0345973	0.0423148	0.0488555	0.0548804	0.0470187	0.0540008	0.0596208	0.0495233	0.0586423	0.0597887
M654T1157	1.81284	-3.14152	0.0196123	1.38552e-10	654.226	654.224	654.229	1156.86	1154.96	1157.71	12	[71][M+1]-		56	0.0257842	0.0310646	0.0141832	0.0182237	0.0116015	0.0128768	0.00801269	0.00782446	0.0094529	0.00955011	0.0112893	0.00920019	0.0133906	0.014049	0.0375936	0.0410133	0.0499946	0.0628855	0.00635678	0.00505771	0.0027091	0.00246104	0.00377301	0.00330743	0.0153132	0.0118716	0.0172642	0.0163395	0.0179749	0.016514	0.0192045	0.0221626	0.0186707	0.0197624	0.0222562
M654T1195	1.7807	3.28164	0.0105091	1.0826e-22	654.227	654.225	654.229	1195.06	1193.72	1195.99	14	[70][M+1]-		57	0.0190017	0.0187392	0.0141769	0.0173953	0.0102702	0.0114228	0.0253472	0.0251721	0.0238138	0.0244237	0.0241862	0.0227786	0.0531222	0.0495795	0.0654114	0.0659576	0.0946442	0.0364695	0.00635431	0.00637289	0.00251539	0.00262036	0.00278313	0.00297362	0.00277557	0.00220333	0.0020363	0.00255683	0.00248626	0.00240874	0.0168363	0.0181158	0.00974827	0.00938876	0.00570633
M655T1577	39.2752	-8.09378	0.000454424	3.97241e-31	655.274	655.273	655.276	1577.18	1576.64	1577.31	5	[72][M]-		158	0.0690294	0.0918205	0.071335	0.0800991	0.0388674	0.0471549	0.00247183	0.00220083	0.00112155	0.000923224	0.00110209	0.000924007	0.00134819	0.00182505	0.00796964	0.00921077	0.0142004	0.0143109	0.00182087	0.00142472	0.000858084	0.000881992	0.00160153	0.00170971	0.0043146	0.00399388	0.00432203	0.00542436	0.00461927	0.0045736	0.0688724	0.080358	0.083721	0.0872006	0.0819638
M656T1577	37.4184	-8.57692	0.000342575	2.80266e-17	656.278	656.277	656.279	1577.37	1577.36	1577.38	3	[72][M+1]-		158	0.0290807	0.0324818	0.0238579	0.0293323	0.0172971	0.018276	0.00105067	0.000859794	0.000446602	0.000383221	0.000414758	0.000341569	0.000700412	0.000630071	0.00308702	0.00390866	0.00539825	0.00603907	0.000714233	0.000657204	0.000538052	0.000313916	0.000622186	0.000667951	0.00230829	0.00189321	0.00191125	0.00206102	0.00162	0.00159418	0.0235502	0.0267982	0.0253007	0.027884	0.0503317
M657T1084	6.18049	-4.47502	0.00619535	1.56157e-11	657.218	657.216	657.22	1084.15	1081.48	1085.05	15			127	0.0721067	0.0616192	0.0705621	0.0403683	0.02617	0.0599772	0.00886258	0.00908347	0.00726917	0.00787729	0.00823434	0.00795694	0.00881513	0.00891073	0.0174751	0.0189184	0.0108911	0.0258258	0.00998859	0.00864509	0.00390486	0.00487483	0.00561973	0.00480893	0.0144697	0.0107047	0.0108334	0.0103683	0.0113884	0.0111716	0.0394614	0.043528	0.0167847	0.0211714	0.0153095
M663T152	3.63581	2.82664	0.0305507	2.94386e-16	663.197	663.196	663.2	151.721	151.221	151.811	3			379	0.00342994	0.00377545	0.0194611	0.0259414	0.0152611	0.0184218	0.0574872	0.0813783	0.0414118	0.0274155	0.0408187	0.0515122	0.0114383	0.00863987	0.0133768	0.0109255	0.0117599	0.00732923	0.00244153	0.00287242	0.00367851	0.00400243	0.00441041	0.00389899	0.00210043	0.00205206	0.00177336	0.00211143	0.00171435	0.00170511	0.00284657	0.00301741	0.00302809	0.00243395	0.0029236
M663T851	8.71821	8.20424	0.000384447	5.98855e-19	663.229	663.226	663.231	851.445	849.893	853.332	11			414	0.00440551	0.00461411	0.00356544	0.00459749	0.00290169	0.00381043	0.0265409	0.0240846	0.0279313	0.0366686	0.0393269	0.0392413	0.00321177	0.00351014	0.0153859	0.0171116	0.0335225	0.0264868	0.00122821	0.000576228	0.000544709	0.000487544	0.000466185	0.000507602	0.00261297	0.00242459	0.00220279	0.00269311	0.00265064	0.00232381	0.0126558	0.0125996	0.013441	0.0130062	0.0237914
M664T851	8.19557	7.5936	0.000567358	1.28871e-18	664.23	664.23	664.232	851.143	850.657	851.206	3			159	0.00173361	0.00183578	0.00158367	0.00165135	0.00125288	0.00137369	0.00776113	0.00961823	0.0131651	0.0134978	0.0142826	0.0131976	0.00115641	0.00122617	0.00505812	0.00597107	0.0103141	0.00851272	0.000262884	0.000214593	0.000259655	0.000146647	0.000140999	0.000162987	0.000925693	0.000803699	0.00100121	0.000950716	0.0010525	0.00058416	0.00409802	0.00407311	0.00454533	0.00454384	0.00819671
M665T130	15.6924	-6.71975	0.00107254	6.86969e-25	665.214	665.212	665.217	129.757	128.325	130.915	28			298	0.168781	0.118588	0.19067	0.194805	0.196065	0.171343	0.00690287	0.00708792	0.00986635	0.0131139	0.0141022	0.0141607	0.0957813	0.0718145	0.0798781	0.0567014	0.0338267	0.0306124	0.0875307	0.082534	0.0654754	0.0738958	0.0475218	0.0503257	0.081388	0.0595633	0.0635313	0.0706413	0.0695558	0.0599302	0.0181738	0.0176156	0.010669	0.0125429	0.0103362
M669T1298	1.06695	0.623188	0.551526	7.31927e-06	669.255	669.251	669.256	1297.61	1297.13	1297.7	5			97	0.0020196	0.00229431	0.00170223	0.00197776	0.00152031	0.00136046	0.00180202	0.00145543	0.00167359	0.00162806	0.0024977	0.00178858	0.00235566	0.00279302	0.0174326	0.0210759	0.0387882	0.0345732	0.013708	0.012225	0.00220666	0.00252457	0.00224064	0.00173491	0.0023971	0.00223286	0.0019235	0.00222768	0.00219724	0.00240674	0.0134031	0.0128937	0.0033951	0.00350769	0.00131696
M673T1237	2.34874	-4.49859	0.00436383	4.75128e-30	673.286	673.284	673.287	1237.37	1236.56	1238.4	23	[73][M]-		143	0.0506778	0.0617384	0.0667653	0.077228	0.0493433	0.0531331	0.0222669	0.0221417	0.0272975	0.0199065	0.0263459	0.0250792	0.0133249	0.0118921	0.025786	0.030797	0.0445277	0.044139	0.0122804	0.0128931	0.00931977	0.00826798	0.015316	0.0143119	0.257917	0.215518	0.240684	0.211614	0.247666	0.204838	0.0751713	0.0813997	0.0720247	0.0777176	0.0776881
M674T1237	2.33829	-4.42638	0.00505813	9.23151e-27	674.289	674.287	674.292	1237.31	1236.22	1237.97	5	[73][M+1]-		143	0.0191383	0.0214759	0.0245605	0.0279486	0.0180287	0.0195177	0.0081354	0.00758904	0.00882206	0.00864124	0.0103975	0.0091321	0.0044927	0.00566064	0.00909491	0.0116839	0.0151802	0.016321	0.00457335	0.00448831	0.00315631	0.00334213	0.00557159	0.00517974	0.0772542	0.0600593	0.0703193	0.0806171	0.0762132	0.0394005	0.0255894	0.0295239	0.0255078	0.0263119	0.0260595
M675T748	13.2327	-7.73823	0.000375953	3.87392e-21	675.192	675.189	675.194	748.311	746.296	749.616	37	[74][M]-	[2M-H]- 338.1	9	0.122954	0.128419	0.12117	0.145895	0.0867928	0.113848	0.0113121	0.0156423	0.00460313	0.00531619	0.00450791	0.0048643	9.67226e-05	0.000107828	0.000273574	0.00030704	0.000798225	0.000460693	0.000161937	0.000133441	0.000111141	0.000150938	0.000195137	0.000144351	0.350198	0.304926	0.34616	0.37535	0.387343	0.342167	0.0580939	0.0255843	0.145029	0.0794017	0.0591544
M676T748	11.675	-7.2208	0.000557816	2.18298e-20	676.195	676.191	676.198	748.378	746.195	749.616	20	[74][M+1]-		9	0.0411621	0.0405808	0.0373434	0.0391447	0.0234861	0.0360722	0.0040988	0.00480277	0.00133466	0.00216228	0.00135493	0.00218394	9.00147e-05	5.31911e-05	8.74931e-05	0.000222758	0.000480925	0.000437959	6.98414e-05	8.3806e-05	0	8.00897e-05	1.61704e-05	5.98155e-05	0.115986	0.092237	0.116961	0.118505	0.119512	0.113813	0.0206056	0.0180496	0.0395918	0.0284164	0.0189395
M679T1225	2.60501	4.31683	0.00527981	6.42429e-15	679.26	679.255	679.263	1224.69	1223.54	1225.5	34	[75][M]-		77	0.0354954	0.0465088	0.0351117	0.0491402	0.0282841	0.0308063	0.0859505	0.087024	0.0962915	0.0988838	0.0655031	0.083484	0.0294572	0.0384982	0.136111	0.155942	0.245983	0.257058	0.0591226	0.0544984	0.00651241	0.00732667	0.00906483	0.00795412	0.0346719	0.0278163	0.0237898	0.0291663	0.0279555	0.0293348	0.04377	0.0496503	0.0438456	0.041924	0.0848049
M680T1225	2.74056	6.64698	0.000283023	1.98426e-16	680.263	680.262	680.265	1224.73	1224.39	1225.19	8	[75][M+1]-		77	0.0128209	0.0162738	0.0136601	0.0162927	0.00889362	0.0112809	0.029827	0.0305238	0.0345912	0.0330785	0.0396085	0.0312685	0.0136779	0.0136876	0.0462187	0.044309	0.0833811	0.0880136	0.0186424	0.0171237	0.00277588	0.00277177	0.00360474	0.0030288	0.0115834	0.0101925	0.00907411	0.00957568	0.00957794	0.00941091	0.0167223	0.0169211	0.0154393	0.0142542	0.027472
M683T146	1.04106	0.174666	0.865409	5.2749e-11	683.225	683.222	683.226	145.804	145.385	147.888	17		[M+Cl]- 648.256 [M-H]- 684.232	62	0.0715654	0.074164	0.0916104	0.0929327	0.0628906	0.0735472	0.0578737	0.0789514	0.0659928	0.0944233	0.0395699	0.0943453	0.0517677	0.0397413	0.0117423	0.00978436	0.00343394	0.00275365	0.0200264	0.0182804	0.0202884	0.0208689	0.0246313	0.0232714	0.00647929	0.00578764	0.00856112	0.00691617	0.00779804	0.00638641	0.0747261	0.0703663	0.10873	0.0675579	0.124214
M683T129	1.28107	-1.24308	0.243495	1.21566e-13	683.225	683.223	683.227	129.362	127.446	131.005	82	[76][M]-	[2M-H]- 342.116	25	0.172369	0.150025	0.197718	0.262793	0.218332	0.192188	0.0971375	0.120756	0.119784	0.174504	0.177546	0.201815	0.111038	0.11222	0.0298753	0.0539324	0.0206467	0.0157487	0.109239	0.109845	0.0796914	0.0819072	0.0726603	0.0357954	0.0266242	0.0213618	0.0219671	0.0328404	0.0323199	0.0258668	0.286952	0.259865	0.249702	0.188358	0.272735
M683T1172	1.2066	1.07812	0.308237	1.91646e-18	683.234	683.232	683.236	1171.82	1169.77	1173.15	60	[77][M]-		47	0.130567	0.115363	0.0815852	0.118164	0.0627583	0.0625864	0.107038	0.102557	0.103304	0.100713	0.115122	0.0977851	0.103556	0.111741	0.261307	0.242105	0.415956	0.438807	0.0399724	0.045046	0.0142748	0.0139713	0.0180431	0.0174731	0.0633002	0.0477032	0.052515	0.0204898	0.0498681	0.0506914	0.144253	0.145519	0.0470276	0.095353	0.0735954
M684T129	1.09606	-0.461329	0.654894	1.59583e-12	684.228	684.226	684.231	129.439	127.648	130.805	42	[76][M+1]-		25	0.0415606	0.0380822	0.0434999	0.0514062	0.0438225	0.042193	0.0240451	0.0275981	0.0292423	0.0405676	0.0441245	0.0613179	0.0283382	0.0249139	0.0164944	0.0133484	0.00517491	0.00385805	0.0263119	0.0269732	0.0195076	0.0212318	0.0188318	0.0174768	0.00695159	0.00515016	0.00655853	0.00746548	0.00782506	0.00632146	0.0663844	0.0606699	0.0591495	0.0457527	0.0663961
M684T1172	1.13357	0.74999	0.471609	3.29862e-15	684.237	684.236	684.239	1171.88	1171.25	1172.97	23	[77][M+1]-		47	0.0486659	0.047539	0.0344018	0.0407694	0.0233211	0.0241215	0.0389964	0.0379818	0.0394921	0.0319882	0.0412214	0.0348063	0.0385087	0.0359048	0.0867919	0.0931632	0.151783	0.0042476	0.0171403	0.0152948	0.0045884	0.00489711	0.00597725	0.00600726	0.0201898	0.0178735	0.0176019	0.0165812	0.017527	0.0168336	0.0524329	0.0566445	0.0322013	0.0307415	0.025755
M701T132	2.27483	-4.25046	0.00255934	2.42221e-24	701.191	701.189	701.194	131.937	131.141	132.21	10			319	0.0311323	0.0325655	0.0305047	0.0376736	0.0376397	0.0267148	0.00776904	0.0098708	0.0113613	0.0172557	0.0163878	0.0180746	0.0375465	0.0610134	0.0558655	0.061696	0.0136769	0.0342313	0.0259906	0.0371444	0.0556572	0.0562133	0.0406499	0.0309803	0.0319219	0.0293815	0.0256149	0.0358828	0.0277231	0.0300142	0.00309185	0.00304942	0.00493954	0.00562994	0.00240029
M705T633	917.44	5.07651	0.00384571	6.46392e-24	705.167	705.166	705.167	633.036	631.946	634.071	5			41	7.31915e-05	1.851e-05	1.71036e-05	5.47798e-05	9.95242e-06	2.87646e-05	0.0322422	0.0410766	0.0198987	0.0259639	0.0259548	0.0283225	2.43734e-05	0	2.24413e-05	7.52772e-05	1.49412e-05	0	1.90849e-05	1.73915e-05	1.65251e-05	5.35907e-05	2.48901e-05	2.29033e-05	0.000196387	0.000132326	7.56306e-05	0.000192383	0.000152264	0.000118782	8.36946e-05	0.000424395	0.000401016	0.000407132	0.000396905
M707T658	10.6902	-7.78074	0.000259719	9.77706e-22	707.182	707.178	707.184	658.225	656.851	659.693	12		[2M-H]- 354.095	50	0.0758009	0.0707937	0.0741296	0.0750072	0.06184	0.0646054	0.00851672	0.011743	0.00313492	0.00425525	0.0030835	0.00290583	6.40806e-05	1.58982e-05	8.13915e-05	0.000180701	0.000125812	0.000328154	4.11065e-05	7.61129e-05	1.95682e-05	3.71814e-05	2.9775e-05	0	0.0172616	0.0148546	0.0144301	0.0170379	0.0154294	0.0145626	0.0366898	0.0308232	0.0425134	0.0262995	0.0112054
M707T633	776.81	4.47591	0.00654336	1.22927e-25	707.182	707.181	707.184	633.23	632.047	634.374	10		[M+Cl]- 672.213 [M-H]- 708.189	41	0.000154553	0.000142941	0.000180456	0.000177918	7.37438e-05	0.000109218	0.102106	0.146816	0.0753941	0.0954143	0.0725497	0.0800456	1.03508e-05	5.51243e-05	0	2.26645e-05	2.60682e-05	3.46697e-05	2.75676e-05	0	0	0	0	0	0.000197721	0.00028339	0.000212062	0.000254169	0.000221912	0.000239143	0.000389874	0.000247631	0.00121009	0.000680175	0.000373466
M708T633	485.212	5.44353	0.00284061	5.57577e-22	708.186	708.185	708.186	632.873	631.946	634.458	6			41	5.66364e-05	0.000220098	2.09509e-05	5.81807e-05	3.12149e-05	0.000101306	0.0328476	0.0391723	0.0234487	0.0301133	0.0241154	0.0257454	3.53925e-05	1.39551e-05	2.1526e-05	1.94271e-05	1.46233e-05	1.59999e-05	1.62563e-05	0	1.46914e-05	0	1.06667e-05	0	0.000168633	8.39234e-05	9.68814e-05	9.46326e-05	6.14585e-05	3.41613e-05	0.00016949	0.000118156	0.000527393	0.00029259	0.000195352
M713T1151	1.40753	1.39041	0.194621	1.46994e-17	713.245	713.243	713.246	1151.02	1146.81	1151.8	11			181	0.031608	0.0339076	0.0382389	0.0184742	0.0140526	0.0146701	0.0335869	0.034039	0.0149909	0.0347576	0.0408678	0.0338818	0.0055285	0.00605223	0.00490644	0.0056847	0.0104131	0.00982656	0.0107491	0.0106762	0.00381085	0.00410758	0.00457453	0.00411727	0.0299104	0.0266298	0.0282514	0.0325368	0.0290617	0.030274	0.0190141	0.022885	0.0116608	0.0133981	0.0230749
M713T1687	1.8399	2.94194	0.0262148	3.91354e-36	713.259	713.257	713.263	1686.91	1686.41	1687.47	7			216	0.000427572	0.000840862	0.000340814	0.000481034	0.000501302	0.000566046	0.00122552	0.000952821	0.000726356	0.000688012	0.000906056	0.000587731	0.0198124	0.0209176	0.0149946	0.0185197	0.0102099	0.0132834	0.0656515	0.0693781	0.0596713	0.0663052	0.0545101	0.0423496	0.0792846	0.0602601	0.0472326	0.0731145	0.0687861	0.0659262	0.0006117	0.000483946	0.000387899	0.000730038	0.000581338
M713T1354	1.77108	-3.5046	0.0100247	7.22031e-18	713.281	713.278	713.284	1353.6	1353.01	1354.52	18			343	0.0574503	0.0618412	0.0514868	0.0595269	0.0369704	0.0380647	0.0255565	0.0241475	0.0269717	0.0268349	0.0292456	0.0246817	0.00114453	0.00102365	0.00187169	0.00180034	0.00276293	0.0023178	0.00169645	0.00127298	0.000640412	0.000792258	0.00142693	0.00108763	0.0280977	0.0314429	0.0328785	0.0391602	0.0320651	0.0347973	0.0581235	0.0730894	0.0781057	0.0836491	0.104323
M719T132	4.90417	2.84151	0.0355448	1.09161e-13	719.201	719.2	719.205	131.807	129.265	132.699	20			320	0.0201185	0.0176551	0.0217646	0.0232514	0.0185614	0.0190431	0.0582012	0.0837628	0.0685872	0.130115	0.00503977	0.166427	0.0299865	0.0305547	0.0269818	0.023536	0.00831843	0.0082969	0.0192109	0.0194894	0.0283509	0.0300192	0.0227881	0.0206603	0.00544974	0.00540387	0.00501939	0.0084396	0.00547151	0.00617833	0.0173148	0.0157965	0.0419678	0.0395087	0.0172001
M723T1206	4.68957	-6.08617	0.000774873	2.78078e-15	723.286	723.285	723.288	1205.96	1205.18	1206.96	8			415	0.0484471	0.0542513	0.0292509	0.0367761	0.0254113	0.0264596	0.0104134	0.00913702	0.00585989	0.00481175	0.00545378	0.00492932	0.000173674	0.000240309	0.000781448	0.00101973	0.00120143	0.0011597	0.000262994	0.000185154	8.84858e-05	0.000189526	7.7308e-05	0.000139951	0.00171797	0.0232251	0.0295778	0.0321644	0.034345	0.0344381	0.0330942	0.0386128	0.0438529	0.054538	0.0221743
M759T858	1.00556	-0.0234973	0.981716	1.01033e-07	759.319	759.316	759.321	858.318	858.291	858.33	3			108	2.14662e-05	9.45056e-05	7.37899e-05	4.67591e-05	4.65858e-05	3.64502e-05	5.28796e-05	4.49764e-05	4.63085e-05	5.3853e-05	1.97907e-05	4.22243e-05	0.000173378	5.23871e-05	0.00125837	0.000956503	0.00138905	0.00122854	0	0	2.059e-05	3.11918e-05	7.23801e-05	0	0	0	0	2.01191e-05	0	1.99952e-05	4.10095e-05	0	3.58422e-05	1.94004e-05	3.65258e-05
M763T137	5.47436	-2.87969	0.0337882	2.3316e-16	763.182	763.18	763.184	137.25	134.22	138.539	8			346	0.025864	0.0245388	0.0485881	0.043708	0.0256826	0.00215285	0.0043569	0.00559542	0.00352918	0.00514863	0.00458782	0.00510552	0.0659086	0.0320251	0.0706517	0.0561177	0.0553961	0.0425314	0.065039	0.0687866	0.0520254	0.0570812	0.0570117	0.0292214	0.0358934	0.0328039	0.0222096	0.0302827	0.0266636	0.0293427	0.00867871	0.00899224	0.00698956	0.00572544	0.00714778
M783T489	40406.3	7.12613	0.000844323	2.6022e-11	783.069	783.066	783.072	488.994	483.596	491.908	26	[79][M]-		46	9.17328e-06	2.89592e-05	4.40366e-05	1.0795e-05	0	9.283e-06	0.585119	0.690188	0.500104	0.6078	0.608189	0.570618	0.00348331	0.00365281	3.38306e-05	0	0	0	0.0295785	0.0271593	0.116807	0.0611981	0.0846738	0.0737899	0.0168785	0.0175039	0.0127137	0.018833	0.0155902	0.0196179	1.22521e-05	0	0	1.93234e-05	0.000166088
M783T581	6420.54	6.74144	0.00108954	3.91714e-12	783.069	783.066	783.071	581.299	574.42	582.595	28	[78][M]-	[M+Cl]- 748.098 [M-H]- 784.075	43	9.66922e-05	4.29487e-05	9.73624e-05	0.00014725	1.98737e-05	4.72052e-05	0.423759	0.51513	0.359891	0.514015	0.448086	0.464799	0.00224881	0.00268082	3.32261e-05	9.43388e-05	1.4347e-05	0	0.0188335	0.022446	0.0914275	0.0902487	0.050035	0.0458027	0.0113252	0.0119296	0.00914586	0.0138795	0.0102466	0.0133113	9.49736e-05	0.000165423	0.000239214	0.000284874	0.00015056
M783T445	1201.55	4.62674	0.00570049	2.51374e-11	783.069	783.067	783.071	445.14	444.914	446.456	3			422	3.13355e-05	2.24328e-05	1.20904e-05	4.2332e-05	0	0	0.0190548	0.0274593	0.0134543	0.0186636	0.0173571	0.0138223	0.000163763	3.21228e-05	1.07965e-05	0	2.84945e-05	0	0.00313168	0.00450597	0.00310719	0.00316347	0.00177957	0.00138872	0.000347411	0.000671748	0.000208677	0.00079317	0.000292655	0.000781023	0	0	0	0	1.17652e-05
M784T489	20723.7	4.67627	0.00545181	5.15e-08	784.072	784.069	784.075	489.131	487.863	491.807	19	[79][M+1]-		46	0	0	1.71896e-05	2.34813e-05	0	1.03554e-05	0.191276	0.238351	0.165064	0.199301	0.14662	0.0849	0.00147282	0.00165072	1.46325e-05	1.76871e-05	1.35479e-05	4.9524e-05	0.00982092	0.00856512	0.0411593	0.0392883	0.0288784	0.0249929	0.00563537	0.00611401	0.00447452	0.00715787	0.00495515	0.00560827	4.19942e-05	0	0	0	2.85726e-05
M784T582	6516.75	6.19216	0.0016025	2.11322e-09	784.072	784.069	784.073	581.546	580.269	582.696	17	[78][M+1]-		43	0	0.000102629	3.3761e-05	3.56352e-05	2.92699e-05	0	0.147568	0.183048	0.107953	0.169545	0.148958	0.15924	0.000913257	0.00116936	3.26739e-05	2.75279e-05	1.6397e-05	2.48805e-05	0.00727954	0.00851107	0.0299526	0.0309442	0.0195097	0.0186416	0.00391281	0.00517293	0.00354404	0.00505993	0.00408417	0.00531975	4.64782e-05	4.77185e-05	4.60607e-05	7.32712e-05	0.000109476
M785T489	8389.18	4.22021	0.00832614	4.61289e-06	785.075	785.07	785.078	489.206	487.455	490.236	7	[79][M+2]-		46	1.51167e-05	0	0	0	0	0	0.0275278	0.0281634	0.0240115	0.0250491	0.00301795	0.0145813	0.000171957	0.000397491	0	0	9.56372e-06	0	0.00184432	0.00143703	0.00621146	0.0046472	0.00389627	0.00314369	0.00114134	0.00124475	0.00059281	0.00126007	0.00110591	0.00127811	0	0	1.90116e-05	0	1.15461e-05
M785T581	1073.83	6.84119	0.00101864	1.62562e-11	785.073	785.073	785.077	581.483	579.84	582.303	7	[78][M+2]-		43	0	8.1982e-05	5.63306e-05	2.47286e-05	4.50511e-05	2.16831e-05	0.0422017	0.0205295	0.0314656	0.0456712	0.0312887	0.0326002	0.000286092	0.000398835	3.09382e-05	4.39233e-05	9.15906e-06	4.95039e-05	0.00243814	0.00256118	0.00841236	0.00916629	0.00510539	0.00528362	0.00139872	0.00175848	0.00110928	0.00172272	0.0012809	0.00162924	0	0.000159205	5.46163e-05	0.000131525	5.77801e-05
M785T701	2849.28	4.66581	0.00550328	6.58834e-20	785.084	785.08	785.086	700.933	699.729	702.836	17		[M+Cl]- 750.114 [M-H]- 786.091	92	4.20398e-05	7.15206e-05	6.4491e-05	6.24099e-05	0.000109777	0	0.170845	0.21231	0.0980668	0.127507	0.115064	0.130895	0.000230188	0.0002661	8.93664e-05	3.04253e-05	9.19464e-05	0	0.00106875	0.00115416	0.00224641	0.00236283	0.00204085	0.00170583	0.00299982	0.00316756	0.00249268	0.0029626	0.00267662	0.00306989	2.95859e-05	0	0.000121441	0	0.00014018
M785T626	1857.42	3.46474	0.0179505	2.25865e-15	785.083	785.081	785.087	625.953	624.271	627.346	14	[80][M]-		121	4.48075e-05	2.50293e-05	6.43347e-05	3.37989e-05	3.00164e-05	5.62552e-05	0.0821802	0.132808	0.0403472	0.0623165	0.05638	0.059743	0.000172584	4.78706e-05	0	2.77653e-05	2.88264e-05	3.46754e-05	0.000677502	0.000670072	0.00135593	0.00128101	0.00127266	0.000884514	0.00163972	0.00193271	0.00135233	0.00218155	0.0018082	0.00193433	0.00011168	0.000127572	1.96197e-05	0	5.73112e-05
M786T626	952.921	2.81458	0.0373463	1.13839e-13	786.086	786.086	786.088	625.595	624.411	627.044	5	[80][M+1]-		121	0	8.99262e-05	1.79683e-05	5.34237e-05	1.23425e-05	2.60324e-05	0.00315998	0.0447894	0.0143148	0.0241925	0.0204201	0.0234812	6.53429e-05	7.76765e-05	0	0	1.98934e-05	1.81762e-05	0.000243364	0.000294844	0.00058707	0.000711995	0.000456356	0.000480086	0.000696279	0.000980148	0.000509974	0.000631707	0.000775518	0.000448974	3.56928e-05	3.22011e-05	3.92918e-05	0	5.8392e-05
M787T916	1.46641	0.377002	0.714776	0.000373166	787.359	787.358	787.361	916.279	915.415	916.723	4		[M+Cl]- 752.39 [M-H]- 788.366	7	0	0	0	0	2.9421e-05	0	2.36585e-05	0	1.14552e-05	0	0	1.14195e-05	0	0	1.38774e-05	0	6.42464e-06	0	1.90646e-05	0	0	0	0	0	2.74584e-05	0	0	0	1.76214e-05	1.74242e-05	1.23204e-05	2.65102e-05	1.06568e-05	0	0
M788T916	1.34112	-0.412757	0.689672	0.000537062	788.363	788.36	788.364	916.33	915.516	916.622	4			7	1.92762e-05	0	8.99855e-06	0	0	2.53828e-05	1.8894e-05	0	0	8.80271e-06	0	1.53814e-05	0	0	0	0	0	1.47886e-05	0	0	1.69473e-05	0	0	0	0	0	0	0	0	0	0	0	0	1.82516e-05	0
M845T130	3.91251	-6.48683	0.000508713	4.36814e-24	845.278	845.275	845.28	129.746	129.182	130.297	6			25	0.0734189	0.070647	0.0540655	0.0691681	0.0588407	0.0646669	0.009799	0.0134263	0.0120845	0.0187358	0.0167088	0.0208814	0.0141749	0.013086	0.0103218	0.00974909	0.00452753	0.00453372	0.0170649	0.0171284	0.015758	0.0169357	0.0149069	0.0128262	0.030842	0.0237008	0.0249694	0.0291743	0.0329166	0.0261268	0.0309392	0.0223026	0.022273	0.0216692	0.024356
M865T759	11.5135	-7.54669	0.000549316	6.26945e-16	865.198	865.195	865.2	759.338	756.956	760.596	13			157	0.0549774	0.0664173	0.0572921	0.0689604	0.0384642	0.0373763	0.00486405	0.00558281	0.00277042	0.00384197	0.00352695	0.00393403	0.00204989	0.00209745	0.00173756	0.00242656	0.00280608	0.00343945	0.00210553	0.0021647	0.00152947	0.00175698	0.00239331	0.00209152	0.0368964	0.0382231	0.032014	0.0438884	0.0375233	0.0384513	0.0592457	0.0513597	0.0760874	0.0636629	0.107727
M873T837	3.56426	2.61254	0.0279434	5.1474e-38	873.454	873.453	873.455	837.249	836.72	837.985	6		[M+Cl]- 838.485 [M-H]- 874.462	21	0	0	4.70553e-05	2.61436e-05	0	1.00909e-05	1.70986e-05	5.20426e-05	7.11444e-05	5.79452e-05	2.34719e-05	6.83891e-05	2.2403e-05	0	2.46771e-05	2.4981e-05	6.04737e-05	1.46958e-05	4.50681e-05	0	1.27717e-05	0	4.49559e-05	1.23169e-05	3.6307e-05	0	0	4.03626e-05	0	5.11563e-05	3.67633e-05	2.38956e-05	2.61473e-05	0	3.70702e-05
M873T869	2.61939	2.57762	0.0278556	7.72702e-48	873.455	873.453	873.456	869.362	868.692	870.776	7			162	4.26175e-05	0	2.39855e-05	1.17317e-05	5.32022e-05	0	3.08365e-05	2.66488e-05	9.54341e-05	5.16493e-05	0.000142876	4.91024e-05	2.09629e-05	5.3522e-05	9.56584e-06	0	3.85685e-05	0.000114825	0	0	3.61926e-05	3.33993e-05	2.72861e-05	1.60335e-05	0	0	0	2.31013e-05	3.14329e-05	1.53008e-05	1.49669e-05	8.81318e-05	3.13973e-05	0	4.90095e-05
M874T837	2.15053	2.05984	0.0665613	8.95747e-37	874.457	874.456	874.458	837.107	836.989	837.481	5			21	2.29219e-05	0	4.69189e-05	3.35161e-05	1.83449e-05	0	5.55545e-05	3.4109e-05	7.94722e-05	2.99259e-05	1.77563e-05	4.834e-05	8.78983e-06	3.90683e-05	2.71179e-05	1.69025e-05	6.27417e-05	1.46545e-05	0	2.51582e-05	0	0	0	0	1.52065e-05	0	0	0	1.42146e-05	5.27144e-05	0	0	2.27538e-05	7.58806e-05	1.05015e-05
M874T870	1.47161	0.796663	0.444214	1.34031e-45	874.459	874.457	874.459	869.958	869.474	870.15	4			16	0	0	5.7377e-05	2.18636e-05	7.01076e-05	1.8343e-05	1.32972e-05	2.08618e-05	4.77895e-05	7.93099e-05	4.87079e-05	4.30934e-05	0	2.68736e-05	1.46005e-05	0	3.46853e-05	1.39458e-05	2.25593e-05	0	2.49047e-05	1.8647e-05	2.99886e-05	0	1.81726e-05	9.00637e-05	4.78355e-05	7.30343e-05	5.03255e-05	0	2.87614e-05	0	4.61445e-05	0	2.99746e-05
M884T1163	2.54031	1.67123	0.138369	0.00521993	884.363	884.362	884.365	1162.72	1162.18	1162.95	3			103	3.59481e-05	0	1.36498e-05	1.65468e-05	0	2.93569e-05	5.19387e-05	0	7.5439e-05	6.22183e-05	0	6.17775e-05	4.92813e-05	2.15396e-05	6.7588e-05	3.39249e-05	8.47165e-05	1.83847e-05	3.42799e-05	0	2.22221e-05	0	0	1.1273e-05	0.000133154	0	1.52378e-05	0	0	3.67476e-05	2.24419e-05	2.39517e-05	1.71297e-05	5.17457e-05	6.24594e-05
M889T1025	2.12649	-3.12487	0.0117912	1.02103e-10	889.349	889.348	889.352	1025.03	1024.01	1025.9	5			268	0.000426685	0.000417324	0.000328065	0.000262697	0.000371037	0.000446417	8.65352e-05	0.000226186	0.000132723	0.000176185	0.000255819	9.87678e-05	0.0179382	0.0137218	0.0856932	0.0769304	0.152467	0.0653661	0.000531269	0.000555522	0.00012103	0.000187996	0.000106706	0.000198981	0.000145313	0.000209661	0.000160448	0.000214963	0.000150896	0.00043578	0.000981706	0.00107056	0.000327651	0.000219176	0.000205927
M891T1119	8.6361	5.66373	0.0022446	4.10049e-06	891.381	891.377	891.382	1119.37	1118.29	1121.57	11		[2M-H]- 446.193	27	0.00422861	0.0034498	0.00327967	0.00433417	0.00262882	0.00336826	0.016519	0.0252746	0.0254809	0.0341684	0.0300671	0.0385593	0.00538162	0.00838735	0.0609375	0.0590403	0.0972659	0.0283887	0.0423928	0.0460115	0.0178929	0.0167126	0.0299443	0.029059	0.00646952	0.00586978	0.00672518	0.00804648	0.00707221	0.00750339	0.00811707	0.0076741	0.00803331	0.00551414	0.00723853
M895T974	1302.98	5.80191	0.00214427	2.39865e-23	895.194	895.192	895.196	973.757	972.635	974.313	11			274	9.63072e-05	6.93237e-05	0.000180117	0.000100249	7.76788e-05	8.78765e-05	0.115003	0.159804	0.10716	0.131779	0.106899	0.12309	0.000109461	1.72796e-05	1.13115e-05	7.28905e-05	3.99683e-05	2.25117e-05	1.90734e-05	8.83387e-05	7.76649e-05	0	0.000111953	9.4234e-05	7.57576e-05	6.16059e-05	1.05479e-05	0	3.29775e-05	2.44049e-05	0.000149592	0.00024203	8.45429e-05	0.000153656	0.000169949
M896T974	396.938	9.90801	0.000178642	2.23658e-26	896.197	896.196	896.198	974.046	972.736	974.313	8			177	0.000202944	0.000233815	8.23317e-05	9.23888e-05	5.89147e-05	0.000102555	0.0445412	0.0279089	0.0462805	0.0508302	0.0476337	0.0505559	4.24278e-05	0.000138643	2.24625e-05	1.80719e-05	1.66407e-05	1.41409e-05	0.000151402	4.03191e-05	7.56767e-05	3.17545e-05	9.05544e-05	4.29262e-05	5.59847e-05	0.000108542	1.10235e-05	4.36047e-05	0	1.81561e-05	6.92429e-05	0.000124258	6.21584e-05	0.000136801	0.000168981
M905T835	4.60191	2.55318	0.0287076	3.90067e-11	905.366	905.365	905.366	835.378	834.55	835.741	4			6	0	0	0	2.81855e-05	0	0	1.2064e-05	1.35587e-05	2.3387e-05	1.44012e-05	1.99184e-05	4.13003e-05	0.00396813	0.00205928	0.0304741	0.0212224	0.043266	0.0324069	1.7661e-05	0	0	0	0	0	0	0	5.05821e-05	0	0	0	0	0	1.29888e-05	0	2.26485e-05
M923T1028	1.1363	-0.400194	0.697691	1.68777e-08	923.371	923.366	923.375	1028.03	1024.35	1029.03	57	[81][M]-	[2M-H]- 462.189	11	0.154165	0.116547	0.0722519	0.0902055	0.0494096	0.101426	0.0544389	0.089766	0.00529218	0.110075	0.0868867	0.108365	0.072551	0.0587593	0.122913	0.124027	0.251853	0.18042	0.038178	0.037818	0.0263028	0.0248057	0.0533869	0.0458691	0.0502007	0.0462707	0.0444566	0.0654054	0.0572805	0.0613244	0.349476	0.296446	0.400159	0.285948	0.623694
M924T1028	1.05182	-0.208891	0.838734	1.52348e-08	924.374	924.37	924.379	1028.17	1026.46	1029.32	37	[81][M+1]-		11	0.0846134	0.0649489	0.0683278	0.0445913	0.0432094	0.0424063	0.0309262	0.0478434	0.0456075	0.0678597	0.0468855	0.059455	0.0456278	0.0315317	0.0551957	0.0625565	0.123518	0.0898248	0.020651	0.0218508	0.0143716	0.0129015	0.0261798	0.0247801	0.0251941	0.0233051	0.0297096	0.0361242	0.0289179	0.0312045	0.166212	0.124013	0.173813	0.139441	0.311408
M927T1117	3.63463	-3.53811	0.0115972	6.3453e-15	927.401	927.399	927.404	1116.86	1116.12	1117.81	7	[82][M]-	[2M-H]- 464.204	4	0.00368248	0.002969	0.00216872	0.00290397	0.00109247	0.00155101	0.000197626	0.00078692	0.000661195	0.000686992	0.000301744	0.000689892	0.000674278	0.000512118	0.0161688	0.0139845	0.056711	0.037379	0.00192779	0.00222272	0.000214207	0.000145913	0.000364443	0.000609572	0.00109349	0.0011361	0.00157001	0.0019302	0.00135539	0.00184373	0.0267359	0.0238355	0.0259906	0.015982	0.0329738
M928T1117	3.6861	-3.06197	0.0224686	3.54577e-12	928.405	928.403	928.406	1116.79	1116.33	1117.06	4	[82][M+1]-		4	0.00224418	0.00179702	0.00102882	0.0013561	0.00052562	0.000783399	0.000181719	0.0004111	0.000163786	0.000443513	0.000211528	0.0003267	0.000471329	0.000232691	0.00918173	0.00778511	0.0278142	0.0198939	0.00139167	0.00120634	0.000147437	5.78212e-05	0.000373489	0.000191197	0.000659972	0.000706781	0.000874399	0.000859901	0.000952723	0.00100797	0.0139385	0.0123424	0.0139818	0.0085279	0.0165305
M935T791	2810.49	3.8533	0.011961	6.75608e-16	935.08	935.077	935.081	790.538	789.008	792.703	6		[M+Cl]- 900.109 [M-H]- 936.086	90	2.96138e-05	3.11024e-05	4.76885e-05	9.73437e-06	3.48588e-05	1.90522e-05	0.0897814	0.118772	0.0389884	0.0627562	0.0521623	0.0627608	0.000305815	0.000435986	1.38251e-05	2.08421e-05	9.90679e-06	2.24241e-05	0.000923464	0.00111662	0.00638977	0.00749405	0.00562519	0.00548383	0.000874398	0.00107128	0.00117778	0.00133797	0.000738706	0.0011939	6.12277e-05	0	0	0	0
M950T1024	44.4574	-9.39084	0.000214748	0.00010114	950.345	950.343	950.347	1024.32	1023.82	1029.26	3			354	0.00078424	0.00106094	0.000879294	0.000825873	0.000703432	0.000968177	0	2.31382e-05	3.41058e-05	0	1.4742e-05	3.48325e-05	0.000450274	0.000491942	0.00121204	0.00104123	0.00104609	0.00109103	0.000215883	7.536e-05	0.000101875	8.68205e-05	0.000150406	9.52112e-05	0.000151098	7.89682e-05	6.24197e-05	0.000132547	0.000158155	0.000164185	0.00148633	0.00135402	0.00139656	0.0011899	0.000752408
M951T564	Inf	7.0471	0.000888876	1.42343e-16	951.074	951.072	951.076	563.566	560.64	563.64	3			168	0	0	0	0	0	0	0.0201421	0.0265071	0.0242136	0.0335621	0.028535	0.0313285	7.88137e-06	0	1.02867e-05	0	1.60791e-05	3.82276e-05	9.21929e-05	0.000394247	8.87314e-05	0.000221209	5.73771e-05	2.7933e-05	0.000133539	0.000355516	2.27711e-05	0.000137109	3.9129e-05	0.000192011	0	0	0	0	3.01391e-05
M951T941	15.4062	-4.80521	0.00482153	6.76383e-15	951.33	951.329	951.331	940.615	940.245	940.848	6		[2M-H]- 476.168	10	0.0225342	0.0207036	0.0146933	0.0175934	0.0290844	0.0349231	0.00111798	0.0013545	0.00120485	0.00161143	0.00173286	0.00159512	0.0658302	0.0562284	0.0495755	0.0463521	0.0511238	0.0408369	0.0134204	0.0139031	0.00666202	0.00625864	0.00612182	0.00515355	0.0016807	0.00169578	0.00167375	0.00213265	0.0018194	0.00201958	0.0237971	0.0186165	0.00583492	0.00607908	0.00444868
M951T1046	1.59275	-2.89609	0.0201845	9.25774e-05	951.401	951.398	951.404	1045.69	1045.26	1046.72	9		[M+Cl]- 916.431 [M-H]- 952.408	37	0.00106013	0.00141816	0.000795417	0.00070421	0.00111529	0.00111715	0.000385735	0.000432378	0.00064924	0.000647632	0.000826851	0.000674813	0.021686	0.0159496	0.0307443	0.033846	0.0311139	0.0403343	0.0165772	0.01575	0.020135	0.0197385	0.0271008	0.00866856	0.000339782	0.000502436	0.000603858	0.000462532	0.000685534	0.000804655	0.00127887	0.00157002	0.00117446	0.00127911	0.000881716
M953T939	4.01462	-4.63933	0.00495551	5.24559e-12	953.345	953.34	953.347	939.063	933.889	940.228	24			10	0.0708614	0.0764804	0.0383623	0.0690701	0.0554366	0.0919198	0.0135392	0.0142248	0.0116291	0.0138413	0.020709	0.0202256	0.116401	0.0980449	0.113424	0.0590118	0.117543	0.102627	0.0463056	0.0383233	0.0253044	0.0267456	0.0227609	0.0261001	0.0214997	0.0168141	0.0150704	0.0168457	0.0224911	0.0218185	0.0557943	0.0763047	0.0465372	0.0402412	0.0402996
M955T896	9.22776	4.14079	0.00885642	1.07594e-21	955.143	955.141	955.144	895.509	894.89	895.88	4		[2M-H]- 478.074	19	0.0074109	0.00663659	0.00582812	0.00676419	0.00487567	0.00511426	0.0477797	0.0730827	0.0421019	0.0520371	0.0346246	0.0444944	0.00016135	0.000124422	0.000112997	8.21699e-05	5.11147e-05	2.93444e-05	0.000303452	0.000110573	8.54911e-05	9.24954e-05	0.000108243	0.000112615	0.0024042	0.00208997	0.00147281	0.00173614	0.00149167	0.00187116	0.00275008	0.00280204	0.00406092	0.00280842	0.00265302
M955T933	1.54968	-1.87496	0.0978032	2.70627e-07	955.361	955.358	955.364	932.502	925.54	935.024	91	[83][M]-	[2M-H]- 478.184	1	0.939372	0.366485	0.877176	1.04101	0.761883	0.789441	0.38455	0.524916	0.392801	0.561169	0.514916	0.599575	0.699494	0.679449	0.883484	0.773048	0.379474	0.753983	0.458145	0.368393	0.324512	0.3579	0.364175	0.314945	0.494428	0.377578	0.413032	0.408236	0.514926	0.467815	0.966224	0.865433	0.922162	0.525925	0.947991
M956T932	1.31836	-1.23031	0.247991	0.000121471	956.364	956.361	956.368	932.447	924.131	935.495	97	[83][M+1]-		1	0.221984	0.371305	0.258218	0.513674	0.386159	0.386634	0.164053	0.269351	0.190532	0.281033	0.253941	0.301549	0.166056	0.317675	0.456514	0.237736	0.192605	0.155914	0.220964	0.184233	0.164544	0.168991	0.185845	0.0887178	0.238087	0.152695	0.217269	0.0953331	0.238115	0.210072	0.482434	0.0178509	0.473183	0.214229	0.257278
M957T932	1.04009	0.0876437	0.932129	0.000596717	957.367	957.363	957.372	932.457	924.634	935.628	55	[83][M+2]-		1	0.00735955	0.108856	0.129078	0.0515022	0.00468575	0.120101	0.0517637	0.0715355	0.0542586	0.0819622	0.00261281	0.0976538	0.0536546	0.0915143	0.0660663	0.0236942	0.0325754	0.0850969	0.0651342	0.0547387	0.0490589	0.0505959	0.0478898	0.0447979	0.0695515	0.0501262	0.0569814	0.0581952	0.0374828	0.0606293	0.0808359	0.11913	0.0759129	0.0956113	0.0839413
M965T711	312.158	4.33203	0.00748468	1.54096e-23	965.091	965.089	965.092	710.595	709.883	710.906	4			334	9.38928e-06	8.85261e-05	6.71003e-05	3.36928e-05	4.00261e-05	3.89476e-05	0.0111153	0.0181623	0.00935728	0.0117029	0.00858578	0.0102096	0.00721722	0.0070945	0	0	0	0	0.0499273	0.0410612	0.11636	0.12717	0.117914	0.0992349	0.0197702	0.0189571	0.016039	0.0214015	0.0184327	0.0184073	0	2.0372e-05	3.15908e-05	3.55111e-05	0.000119776
M987T1067	3.62203	-4.53508	0.00282507	6.62592e-10	987.423	987.421	987.425	1066.61	1064.05	1067.28	10	[84][M]-	[2M-H]- 494.215	2	0.00322674	0.00416551	0.00236226	0.002708	0.00117411	0.00151416	0.000624369	0.000833867	0.000363933	0.00067119	0.000293231	0.000583468	0.00101177	0.000559328	0.0284806	0.0254873	0.0738545	0.0629696	0.00290125	0.00335214	0.000338385	0.000308409	0.000614655	0.000526187	0.00150127	0.00143177	0.00155094	0.00209163	0.00140902	0.00208574	0.0263537	0.0208814	0.0183187	0.0108971	0.0164894
M988T1067	2.90971	-3.46141	0.00922947	2.86968e-07	988.426	988.424	988.427	1066.65	1064.69	1067.27	6	[84][M+1]-		2	0.00174303	0.00235983	0.000997692	0.00134349	0.000545988	0.000680005	0.000242713	0.00049814	0.000323051	0.000542168	0.000284725	0.000193278	0.000586292	0.000509123	0.0144173	0.011924	0.041673	0.0311755	0.0016623	0.00178049	0.000268571	1.58731e-05	0.000206922	0.000331056	0.000862169	0.000765879	0.000962625	0.000818349	0.000687514	0.00104186	0.0120664	0.010713	0.00817311	0.0066003	0.00865326
[truncated: 61 more columns]
